# Supplementary material for: Investigating the Molecular Mechanisms of Organophosphate and Pyrethroid Resistance in the Fall Armyworm Spodoptera frugiperda
Source: PLoS One. 2013 Apr 17;8(4):e62268. doi: 10.1371/journal.pone.0062268 (PMC3629120; doi:10.1371/journal.pone.0062268)
Supplement: Table S1 — Oligonucleotide primers used in this study. (XLS) [file pone.0062268.s001.xls]

## Sheet: Plan1
AChE amplification
AceF2Lep	AATCCCAACACAGACATGC
AceSf R1	ATAACTTACCCGGTCCTCGC
AceSf R2	TCCTCGCGAAGTTAGCC
VGSC amplification
NaChF1Sf	TCATGGCCGACACTTAATTTAC
NaChF2Sf	CCGACACTTAATTTACTCATCTCC
NaChR1Sf	CAGGGCCAAGAAGAGGTTG
NaChF1Lep	CAAGTCHTGGCCGAC
NaChR2Lep	GGTYGGTGTYGATAARCTCG
NaChR1Lep	CAAAATTGGACAGHAACAGG
qPCR primers
1967F1	tacccgagccaagaagaatg
1967R1	acgggaatgttctccaaatc
1746F1	gatttcgtcttcgtcggttg
1746R1	cgtcaacgaccttctggaat
9555F1	tcagctaccctggaatggtc
9555R1	agttccggtcgttgagtagc
1950F1	cgatttgggcaccttgtatc
1950R1	tgtggccctctaggaaagtg
4772F1	ttcgcaaagatgcagatcac
4772R1	ggggattacagatcgaggttc
0801F1	agccggtgaacatctcactc
0801R1	tcctttccgtaggtgtcagc
0827F1	ggtttggtagaggcaagcaa
0827R1	gccgcaacatactccttgac
9131F2	tacggacacagtggcaagac
9131R2	ctgggttcatcgctagttgg
0974F2	tagggcttctgagctgatgg
0974R2	aggctgttctctggcactaaac
0968F1	cgtcctatgcggtttagtgg
0968R1	actccttgaccccggtagac
9360F1	gccagattaggacagatgcag
9360R1	ccaacaaaaccttcggagac
6308F2	ccgtggtagtgtatgttcatgg
6308R2	ctcccagtcgatagttgaacg
6919F1	gtatgagagccgcatggaag
6919R1	tcacaagctgccaacaagtc
EFF1	tcgctgtgggtgtaatcaag
EFR1	gctacttcttgcccttggtg
EFF2	aggagttgcgtcgtggttac
EFR2	agatttgaccagggtggttg
28SF1	tgatggctgcatgttacctc
28SR1	ataagaccggctttctgtgc
28SF2	actcctgggaattgcaacaa
28SR2	tggtttggggatctttttca
