# Supplementary material for: Investigating the Molecular Mechanisms of Organophosphate and Pyrethroid Resistance in the Fall Armyworm Spodoptera frugiperda
Source: PLoS One. 2013 Apr 17;8(4):e62268. doi: 10.1371/journal.pone.0062268 (PMC3629120; doi:10.1371/journal.pone.0062268)
Supplement: Table S2 — ESTs significantly differentially transcribed (more than 2-fold over or under expressed, p<0.01) between the OP strain and the susceptible SUS strain in microarray analysis. (XLS) [file pone.0062268.s002.xls]

## Sheet: Sheet1
ProbeName	p-value	Fold change	Log Fold change	PrimaryAccession	Blast2go description (blastx)
CUST_7605_PI426916786	0.00320596	125.878	6.97589	Sf1F00413-3-1	kda hemolymph protein
CUST_8476_PI426916786	0.00848068	37.0047	5.20964	Sf1H01750-3-1	c1a cysteine protease precursor
CUST_315_PI426916783	0.00844335	26.651	4.73612	Sf2M01967-5-1-Contig1	microsomal glutathione s-transferase 1
CUST_440_PI426916783	0.00545176	21.0985	4.39907	Sf1M01746-3-1	glutathione s-transferase sigma
CUST_67_PI426916783	0.00105046	21.0534	4.39598	Sf1P09555-5-1-Contig1	esterase fe4
CUST_197_PI426916783	0.00630533	17.3171	4.11412	Sf1P01950-5-1-Contig3	glutathione s-transferase
CUST_8635_PI426916786	0.00996933	16.7811	4.06876	Sf1H07691-3-1	cecropin b
CUST_9791_PI426916786	0.00267406	16.2094	4.01876	Sf2M05474-5-1	glucosyl glucuronosyl transferases
CUST_7591_PI426916786	0.00096351	16.1078	4.00969	Sf2H04339-5-1	26s protease regulatory subunit 7
CUST_11088_PI426916786	0.00452068	15.7102	3.97363	Sf1F00509-5-1	p27k_galme ame: full=27 kda hemolymph protein
CUST_8033_PI426916786	0.00453464	15.1887	3.92493	Sf2M07369-3-1	alkaline nuclease
CUST_184_PI426916783	0.00955337	15.1273	3.91908	Sf1M10453-3-1-Contig1	glutathione s-transferase
CUST_11087_PI426916786	0.00215746	14.8967	3.89692	Sf1F10140-5-1	p27k_galme ame: full=27 kda hemolymph protein
CUST_508_PI426916783	0.00894833	14.7565	3.88328	Sf1P04772-5-1-Contig1	cytochrome p450
CUST_499_PI426916783	0.00489543	14.21	3.82884	Sf1P14935-5-1-Contig1	cytochrome p450
CUST_195_PI426916783	0.00629958	14.1809	3.82588	Sf1P01950-5-1-Contig2	glutathione s-transferase
CUST_227_PI426916783	0.0060339	13.621	3.76776	Sf2L01018-5-1-Contig1	glutathione s-transferase
CUST_190_PI426916783	0.00717349	12.3616	3.62779	Sf1P01950-5-1-Contig1	glutathione s-transferase
CUST_10422_PI426916786	0.00970177	12.2984	3.62039	Sf2M14080-3-1	juvenile hormone epoxide hydrolase
CUST_226_PI426916783	0.00198191	11.7987	3.56055	Sf2L01018-5-1-Contig1	glutathione s-transferase
CUST_209_PI426916783	0.00362137	11.5049	3.52417	Sf2M00801-5-1-Contig1	glutathione s-transferase
CUST_11493_PI426916786	0.00149064	11.1376	3.47736	Sf1P15441-5-1	protein transport protein sec23
CUST_194_PI426916783	0.00499445	11.0507	3.46607	Sf1P01950-5-1-Contig2	glutathione s-transferase
CUST_10201_PI426916786	0.00346644	10.3904	3.37718	Sf1P09780-5-1	imp dehydrogenase gmp reductase
CUST_11972_PI426916786	0.00545496	10.0823	3.33376	Sf1M06421-3-1	short-chain dehydrogenase
CUST_8014_PI426916786	0.00224589	9.91381	3.30944	Sf1F06267-5-1	aldehyde dehydroxygenase
CUST_335_PI426916783	0.00619089	9.42234	3.23609	Sf1F10827-3-1	glutathione s-transferase
CUST_11192_PI426916786	0.000147448	9.25338	3.20998	SF9L00826	phd finger-like domain-containing protein 5a
CUST_8435_PI426916786	0.000922839	9.18223	3.19884	Sf1P20209-5-1	bis(5 -nucleosyl)-tetraphosphatase
CUST_198_PI426916783	0.00849534	8.93511	3.15949	Sf1P01950-5-1-Contig3	glutathione s-transferase
CUST_677_PI426916783	0.00114058	8.65015	3.11272	Sf2M09131-5-1	cytochrome p450
CUST_14_PI426916783	0.0049245	8.59209	3.10301	Sf2M00974-5-1-Contig1	carboxyl choline esterase cce016a
CUST_9640_PI426916786	0.00240516	8.28625	3.05072	Sf1F07895-3-1	fatty acid binding protein
CUST_176_PI426916783	0.00170987	7.97925	2.99625	Sf1F00968-3-1-Contig4	glutathione s-transferase
CUST_10462_PI426916786	0.00330791	7.9119	2.98402	Sf1F01201-3-1	l-xylulose reductase
CUST_228_PI426916783	0.00801982	7.81176	2.96565	Sf2L01018-5-1-Contig1	glutathione s-transferase
CUST_191_PI426916783	0.0071113	7.76538	2.95706	Sf1P01950-5-1-Contig1	glutathione s-transferase
CUST_11211_PI426916786	0.000118331	7.51231	2.90926	Sf2H08686-3-1	phosphatidylinositol-glycan biosynthesis class f protein
CUST_8265_PI426916786	0.00947847	7.44427	2.89613	Sf1P14042-5-1	aspg_spofr ame: full=n -(beta-n-acetylglucosaminyl)-l-asparaginase
CUST_10187_PI426916786	0.00288456	7.02518	2.81254	SF9L03509	immediate early response 3-interacting protein 1
CUST_10748_PI426916786	0.00027378	7.01136	2.80969	Sf1P23882-5-1	mitochondrial ribosomal protein l46
CUST_7920_PI426916786	0.00018262	6.80179	2.76592	SF9L08826	adenylate cyclase
CUST_10308_PI426916786	0.000640265	6.66578	2.73677	Sf1P01691-5-1	isoform a
CUST_9798_PI426916786	0.00567869	6.47742	2.69542	Sf1M02072-5-1	glutamate dehydrogenase
CUST_193_PI426916783	0.000927219	6.37688	2.67285	Sf1P01950-5-1-Contig2	glutathione s-transferase
CUST_12028_PI426916786	0.00309057	6.34822	2.66635	SF9L01449	small nuclear ribonucleoprotein g
CUST_8009_PI426916786	0.00157758	6.10506	2.61001	Sf1F03728-3-1	aldehyde dehydrogenase
CUST_11392_PI426916786	0.00799802	5.62032	2.49065	Sf2L02134-5-1	proteasome subunit alpha type
CUST_10418_PI426916786	0.00842343	5.46605	2.4505	Sf1M02214-5-1	juvenile hormone diol kinase
CUST_7678_PI426916786	0.00724435	5.42185	2.43879	Sf1P28246-5-1	AGAP007301-PA [Anopheles gambiae str. PEST]
CUST_9272_PI426916786	0.00065932	5.37788	2.42704	Sf2H05547-5-1	d-arabinose 1-dehydrogenase-like
CUST_11096_PI426916786	0.00161587	5.32086	2.41166	Sf2H09127-3-1	palmitoyltransferase zdhhc2
CUST_7638_PI426916786	0.00613047	5.23681	2.38869	Sf2M11662-3-1	39s ribosomal protein mitochondrial
CUST_8760_PI426916786	0.00702314	5.14386	2.36285	Sf1P17412-5-1	chaperone protein
CUST_170_PI426916783	0.00775168	5.01307	2.3257	Sf1F00968-3-1-Contig2	glutathione s-transferase
CUST_465_PI426916783	0.00977127	5.00909	2.32455	Sf1P01566-5-1-Contig1	cytochrome p-
CUST_310_PI426916783	0.00856415	4.89891	2.29246	Sf2M06394-5-1-Contig1	microsomal glutathione s-transferase 1
CUST_12800_PI426916786	0.00718214	4.80752	2.26529	Sf2H09132-3-1	upf0533 protein
CUST_289_PI426916783	0.00969916	4.60548	2.20335	Sf1P01443-5-1-Contig1	glutathione-s-transferase gst
CUST_7746_PI426916786	0.00792391	4.48551	2.16527	Sf1F11381-3-1	GJ14034 [Drosophila virilis]
CUST_678_PI426916783	0.00874882	4.44124	2.15096	Sf2M09131-5-1	cytochrome p450
CUST_7549_PI426916786	0.00318564	4.43286	2.14824	Sf1P16838-5-1	like- isoform a
CUST_531_PI426916783	0.000174597	4.41274	2.14167	Sf1P03028-5-1-Contig1	cytochrome p450
CUST_11394_PI426916786	0.0066608	4.35269	2.12191	Sf1H02139-3-1	proteasome subunit alpha type-3
CUST_505_PI426916783	0.00492165	4.35166	2.12156	Sf1P08411-5-1-Contig1	cytochrome p450
CUST_8187_PI426916786	0.00552339	4.30201	2.10501	SF9L06583	apoptosis inhibitor survivin
CUST_565_PI426916783	0.00853074	3.99796	1.99926	Sf1M09808-3-1-Contig1	truncated cytochrome p450
CUST_8183_PI426916786	0.00171112	3.88689	1.95862	Sf2H08439-3-1	apolipoprotein a binding protein
CUST_12030_PI426916786	0.00622244	3.87882	1.95562	SF9L02753	small nuclear ribonucleoprotein g
CUST_9596_PI426916786	0.00727289	3.87551	1.95439	Sf2L02082-5-1	exosome complex exonuclease
CUST_8202_PI426916786	0.00164968	3.8631	1.94976	Sf1P04555-5-1	argininosuccinate lyase
CUST_9356_PI426916786	0.00844486	3.79284	1.92328	Sf1P22707-5-1	dna damage-binding protein 1
CUST_10036_PI426916786	0.00105888	3.6101	1.85204	Sf1P25044-5-1	hypothetical conserved protein
CUST_8735_PI426916786	0.00776083	3.554	1.82944	Sf1P25769-5-1	cg6769 cg6769-pa
CUST_7897_PI426916786	0.000393201	3.45645	1.78929	Sf1P00670-5-1	activating signal cointegrator 1 complex subunit helc1
CUST_12632_PI426916786	0.00382702	3.42574	1.77642	Sf1P08596-5-1	u3 small nucleolar ribonucleoprotein protein imp3 (u3 snornp protein imp3)
CUST_11037_PI426916786	0.00961735	3.4255	1.77631	Sf1P19661-5-1	nudix hydrolase 3
CUST_11901_PI426916786	0.00533407	3.36851	1.75211	Sf1P00967-5-1	serine protease inhibitor 13
CUST_9451_PI426916786	0.00842734	3.30735	1.72567	Sf2H07712-5-1	dynein light chain
CUST_11284_PI426916786	0.00492056	3.28371	1.71533	Sf1H00103-5-1	pre-mrna-processing factor 17
CUST_8902_PI426916786	0.0065842	3.27501	1.7115	SF9L02788	comm domain-containing protein 3
CUST_10662_PI426916786	0.00255784	3.25716	1.70361	Sf1P23022-5-1	mgc79752 protein
CUST_12345_PI426916786	0.0003767	3.20796	1.68165	SF9L06979	transcription factor gt-2
CUST_11393_PI426916786	0.000957035	3.1819	1.66989	Sf2M05166-5-1	proteasome subunit alpha type
CUST_9478_PI426916786	0.00498595	3.15766	1.65886	Sf1P07832-5-1	ef-hand protein nucb1
CUST_8730_PI426916786	0.00479357	3.14798	1.65443	Sf1P12145-5-1	cg6178 cg6178-pa
CUST_10027_PI426916786	0.00252195	3.11312	1.63836	SF9L00130	hydroxymethylglutaryl- lyase
CUST_11452_PI426916786	0.00569297	3.01799	1.59359	Sf1P17079-5-1	protein kinase c and casein kinase substrate in neurons
CUST_12321_PI426916786	0.000946858	2.99583	1.58295	Sf2L00654-5-1	tpa_inf: hn1-like protein
CUST_7594_PI426916786	0.00505882	2.93279	1.55227	Sf2M05499-5-1	26s protease regulatory subunit 8
CUST_10209_PI426916786	0.00506896	2.91573	1.54386	Sf2M11161-5-1	inactive lipase
CUST_11659_PI426916786	0.00152727	2.90647	1.53927	Sf1H04615-3-1	ribosomal protein l17
CUST_420_PI426916783	1.92871e-05	2.90552	1.5388	Sf1P17967-5-1	glutathione s-transferase epsilon 2
CUST_9351_PI426916786	0.00273649	2.89828	1.53519	Sf1P14768-5-1	dj-1 beta
CUST_8334_PI426916786	0.00549533	2.83646	1.50409	Sf1P27730-5-1	atp-dependent rna and dna helicase
CUST_8008_PI426916786	0.00089214	2.82536	1.49843	Sf1P09629-5-1	aldehyde dehydrogenase
CUST_11508_PI426916786	0.00188973	2.82527	1.49839	Sf1F10138-5-1	pterin-4-alpha-carbinolamine dehydratase 2
CUST_172_PI426916783	0.000181579	2.76301	1.46624	Sf1F00968-3-1-Contig4	glutathione s-transferase
CUST_458_PI426916783	0.00906091	2.75129	1.46011	Sf1P07111-5-1	microsomal glutathione s-transferase 1
CUST_8574_PI426916786	0.00157588	2.70634	1.43634	Sf1H05417-3-1	cardiac muscle alpha actin 1
CUST_11545_PI426916786	0.00160192	2.6564	1.40947	Sf1P04634-5-1	rag1-activating protein 1-like protein
CUST_10611_PI426916786	0.00991932	2.62231	1.39084	Sf1F01581-3-1	mchain crystal structure of trichoplusia ni secreted ferritin
CUST_10636_PI426916786	0.00753638	2.57327	1.36361	Sf1M09652-3-1	membrane protein
CUST_344_PI426916783	0.00986566	2.55778	1.35489	Sf1F00968-3-1-Contig5	glutathione s-transferase
CUST_589_PI426916783	0.00463141	2.50904	1.32714	Sf1P02094-5-1	cytochrome p450
CUST_672_PI426916783	0.00137237	2.50357	1.32399	Sf1P19429-5-1	cytochrome p450
CUST_8513_PI426916786	0.00609114	2.49811	1.32083	Sf2L00949-5-1	calnexin
CUST_11510_PI426916786	0.00292814	2.49562	1.3194	Sf1F06069-5-1	pterin-4-alpha-carbinolamine dehydratase 2
CUST_7877_PI426916786	0.00305617	2.4955	1.31933	Sf2H07655-5-1	actin
CUST_648_PI426916783	0.00180954	2.49409	1.31851	Sf1P00406-5-1	cytochrome p450
CUST_10542_PI426916786	0.00468659	2.4235	1.27709	Sf2H01454-5-1	luciferin-regenerating enzyme
CUST_11140_PI426916786	0.00936737	2.32849	1.2194	Sf1P01695-5-1	paxip1-associated protein 1-like isoform 2
CUST_7934_PI426916786	0.00329546	2.31295	1.20973	Sf1P27342-5-1	adhesion regulating molecule 1 (110 kda cell membrane glycoprotein)
CUST_7960_PI426916786	0.00927129	2.31206	1.20918	Sf1F05418-3-1	af361483_1chymotrypsin inhibitor ci-8a
CUST_12117_PI426916786	0.00516636	2.29003	1.19537	Sf2H09402-3-1	spore germination protein
CUST_11457_PI426916786	0.00212436	2.27828	1.18795	Sf2H02770-5-1	protein mago nashi
CUST_12301_PI426916786	0.000720301	2.25311	1.17192	Sf1P06725-5-1	topoisomerase i
CUST_7930_PI426916786	0.00363912	2.25249	1.17152	Sf1P07203-5-1	adenylosuccinate lyase
CUST_7601_PI426916786	0.000790351	2.14126	1.09846	Sf1P15520-5-1	26s proteasome non-atpase regulatory subunit 14
CUST_13_PI426925815	0.000528741	2.05487	1.03905	SF9L00107-Contig1	histone
CUST_10719_PI426916786	0.00816657	-2.00145	-1.00104	Sf2H06500-5-1	mitochondrial nadh-ubiquinone oxidoreductase aggg subunit
CUST_7708_PI426916786	7.57866e-06	-2.00722	-1.0052	Sf1P17076-5-1	GD25497 [Drosophila simulans]
CUST_5197_PI426916786	3.34638e-05	-2.03071	-1.02199	Sf1P07567-5-1-Contig1	NA
CUST_10699_PI426916786	0.00376013	-2.07973	-1.0564	Sf1M10268-3-1	mitochondrial cytochrome c oxidase subunit 6a isoform 1
CUST_8341_PI426916786	0.00314346	-2.08222	-1.05812	Sf1P05475-5-1	atp-dependent rna helicase dbp9
CUST_10399_PI426916786	0.00510003	-2.09577	-1.06748	Sf1P14351-5-1	isoform e
CUST_7643_PI426916786	0.000448733	-2.15563	-1.10811	Sf1F04411-5-1	4-aminobutyrate aminotransferase
CUST_9273_PI426916786	0.0012752	-2.16342	-1.11331	Sf2L02097-5-1	d-lactate dehydrognease 2
CUST_12636_PI426916786	0.00549783	-2.16798	-1.11635	Sf1P12751-5-1	u3 small nucleolar rna-associated protein 14-like protein a
CUST_7639_PI426916786	0.00324686	-2.27284	-1.1845	Sf1F08925-3-1	39s ribosomal protein mitochondrial
CUST_9606_PI426916786	0.000458159	-2.48536	-1.31346	Sf2H09609-3-1	exosome component 5 isoform cra_a
CUST_125_PI426916783	0.000289088	-2.48841	-1.31522	Sf1P05571-5-1	carboxyl cholinesterase 2
CUST_9450_PI426916786	0.00116816	-2.57819	-1.36636	Sf2L00416-5-1	dynein heavy chain
CUST_11705_PI426916786	0.00246542	-2.58115	-1.36801	Sf2H07362-5-1	ribosomal protein s14
CUST_10694_PI426916786	0.00511072	-2.66161	-1.4123	Sf2M05112-5-1	mitochondrial atpase
CUST_9597_PI426916786	0.000754046	-2.67293	-1.41842	SF9L03598	exosome complex exonuclease rrp4
CUST_11746_PI426916786	0.00525977	-2.7909	-1.48073	Sf1P16012-5-1	ribosome biogenesis protein tsr1 (20s rrna accumulation protein 1)
CUST_11747_PI426916786	0.00748857	-2.945	-1.55827	Sf1H02074-5-1	ribosome-associated membrane protein 4
CUST_10746_PI426916786	0.00224421	-3.07219	-1.61927	Sf2H03266-5-1	mitochondrial ribosomal protein l41
CUST_8145_PI426916786	0.00514575	-3.24188	-1.69683	Sf1P21554-5-1	anopheles gambiae pest agap012705-pa
CUST_213_PI426916783	0.00612042	-3.26979	-1.7092	Sf1P20526-5-1-Contig1	glutathione s-transferase
CUST_9724_PI426916786	0.00330622	-3.27083	-1.70966	Sf1P01632-5-1	galactose-specific c-type
CUST_11261_PI426916786	0.000353378	-3.27283	-1.71054	Sf1P10847-5-1	pneumococcal surface protein c
CUST_12020_PI426916786	0.00554191	-3.305	-1.72465	Sf2H09266-3-1	sjchgc03664 protein
CUST_11782_PI426916786	0.00408355	-3.31371	-1.72845	Sf1H08950-5-1	rna-binding protein nob1
CUST_10404_PI426916786	0.00136411	-3.36859	-1.75214	Sf2L01850-5-1	isoform l
CUST_10143_PI426916786	0.00772705	-3.46541	-1.79303	Sf1P02562-5-1	hypothetical protein TcasGA2_TC007356 [Tribolium castaneum]
CUST_8683_PI426916786	0.00458974	-3.51566	-1.81379	Sf2H06843-5-1	cg15561 cg15561-pa
CUST_8158_PI426916786	0.00563875	-3.81993	-1.93355	Sf2M09032-3-1	antennal esterase cxe18
CUST_10383_PI426916786	0.00655851	-3.82039	-1.93372	Sf1P26554-5-1	isoform c
CUST_9772_PI426916786	0.00806454	-4.11217	-2.0399	Sf1P21160-5-1	glucose dehydrogenase
CUST_5274_PI426916786	1.65191e-05	-4.16242	-2.05742	Sf1H10240-3-1-Contig1	NA
CUST_2890_PI426916786	0.00721708	-4.2192	-2.07697	SF9L01603-Contig1	NA
CUST_11345_PI426916786	0.00884127	-4.24402	-2.08543	Sf1P12431-5-1	projectin long variant
CUST_7609_PI426916786	0.00994026	-4.25073	-2.08771	Sf1P10588-5-1	28s ribosomal protein s5
CUST_10747_PI426916786	0.00642702	-4.51898	-2.176	SF9L01198	mitochondrial ribosomal protein l41
CUST_11256_PI426916786	0.00588036	-4.81334	-2.26704	Sf1P04649-5-1	plasma glutamate carboxypeptidase
CUST_11826_PI426916786	0.00854933	-4.83504	-2.27353	Sf1P19903-5-1	sdf2b_droan ame: full=succinate dehydrogenase assembly factor 2- mitochondrial
CUST_11753_PI426916786	0.00788959	-4.84046	-2.27514	>Sf1P25696-5-1|	ring finger protein 113a
CUST_211_PI426916783	0.0044034	-4.99774	-2.32127	Sf1P20526-5-1-Contig1	glutathione s-transferase
CUST_11933_PI426916786	0.000291275	-5.02796	-2.32997	Sf2H01129-5-1	serine threonine-protein kinase rio2
CUST_183_PI426916783	0.00697562	-5.21644	-2.38307	SF9L00735-Contig2	glutathione s-transferase sigma
CUST_11122_PI426916786	0.00659778	-5.42511	-2.43965	Sf2M12753-3-1	pancreatic lipase-like protein
CUST_251_PI426916783	0.00871921	-5.75495	-2.5248	Sf2M04418-3-1-Contig1	glutathione s-transferase
CUST_10879_PI426916786	0.00948839	-5.84302	-2.54671	Sf1P01750-5-1	nadh dehydrogenase subunit 1
CUST_9820_PI426916786	0.00256639	-5.97335	-2.57854	Sf1F01263-5-1	glutathione s-transferase
CUST_11749_PI426916786	0.00659085	-6.05594	-2.59835	Sf1F11618-5-1	ribosome-associated membrane protein 4
CUST_12218_PI426916786	0.00623701	-6.15252	-2.62118	Sf1P23516-5-1	syntaxin binding protein-
CUST_8782_PI426916786	0.00340433	-6.27488	-2.64959	Sf1P19016-5-1	chitin synthase 1
CUST_11447_PI426916786	0.00216595	-6.41371	-2.68116	Sf1P26051-5-1	protein jagunal
CUST_8984_PI426916786	0.00576167	-9.19733	-3.20121	Sf1P23700-5-1	cuticular protein
CUST_10701_PI426916786	0.0040018	-9.72288	-3.28138	Sf1M04338-5-1	mitochondrial cytochrome c oxidase subunit 6a isoform 1
CUST_10823_PI426916786	0.00337004	-10.1706	-3.34633	Sf1P09910-5-1	mutant cadherin
CUST_10193_PI426916786	0.00670168	-11.7394	-3.55329	Sf2H07818-5-1	immune-related hdd23
CUST_12357_PI426916786	0.00159985	-12.5009	-3.64396	Sf2H09426-3-1	transcription initiation factor tfiid subunit 8
CUST_8992_PI426916786	0.00700561	-13.0726	-3.70847	Sf1P10537-5-1	cuticular protein isoform a
CUST_9601_PI426916786	0.00191136	-13.2231	-3.72499	Sf1P23629-5-1	exosome complex exonuclease rrp43
CUST_9286_PI426916786	0.0089027	-13.4614	-3.75076	Sf1P00491-5-1	dead box atp-dependent rna helicase
CUST_9176_PI426916786	0.000834752	-15.0507	-3.91176	Sf1F11577-3-1	cytochrome oxidase subunit ii
CUST_9479_PI426916786	0.00332813	-18.0683	-4.17539	Sf1P07918-5-1	ef-hand protein nucb1
CUST_10415_PI426916786	0.00051022	-21.4505	-4.42294	Sf1P03174-5-1	juvenile hormone binding protein
CUST_11905_PI426916786	0.00271372	-22.5987	-4.49817	Sf1P03135-5-1	serine protease inhibitor 8
CUST_11621_PI426916786	0.00480888	-33.4622	-5.06446	Sf1P20558-5-1	reverse transcriptase
CUST_264_PI426916783	0.00726761	-33.6921	-5.07434	Sf1P03221-5-1-Contig1	glutathione s-transferase epsilon 3
CUST_8995_PI426916786	0.00828831	-34.7726	-5.11988	Sf1F01567-3-1	cuticular protein rr-1 motif 3
CUST_262_PI426916783	0.00105347	-56.3167	-5.81549	Sf1P03221-5-1-Contig1	glutathione s-transferase epsilon 3
CUST_11013_PI426916786	0.00169211	-56.3914	-5.8174	Sf1P25194-5-1	nucleolar gtp-binding protein
CUST_263_PI426916783	0.0018086	-59.2265	-5.88817	Sf1P03221-5-1-Contig1	glutathione s-transferase epsilon 3
CUST_12311_PI426916786	0.00259241	-81.2348	-6.34403	Sf1P28597-5-1	tpa: cuticle protein
CUST_9323_PI426916786	0.00138142	-88.3616	-6.46535	Sf1M11076-5-1	diapausin precursor
CUST_9324_PI426916786	0.000987316	-480.094	-8.90717	Sf2H03719-5-1	diapausin precursor
