# Supplementary material for: Investigating the Molecular Mechanisms of Organophosphate and Pyrethroid Resistance in the Fall Armyworm Spodoptera frugiperda
Source: PLoS One. 2013 Apr 17;8(4):e62268. doi: 10.1371/journal.pone.0062268 (PMC3629120; doi:10.1371/journal.pone.0062268)
Supplement: Table S3 — ESTs significantly differentially transcribed (more than 2-fold over or under expressed, p<0.01) between the PYR strain and the susceptible SUS strain in microarray analysis. (XLS) [file pone.0062268.s003.xls]

## Sheet: Pyr 3rep 005
ProbeName	p-value	regulation	FCAbsolute	Fold change	Log Fold change	Description	PrimaryAccession
CUST_7605_PI426916786	0.00549583	up	107.374	107.374	6.7465	Unknown	#REF!
CUST_4095_PI426916786	0.00443786	up	77.2731	77.2731	6.27189	Unknown	#REF!
CUST_507_PI426916786	0.010586	up	63.7238	63.7238	5.99376	Unknown	#REF!
CUST_1987_PI426916786	0.00178675	up	59.4413	59.4413	5.89339	Unknown	#REF!
CUST_963_PI426916786	0.00808369	up	48.4429	48.4429	5.59821	Unknown	#REF!
CUST_868_PI426916786	0.0380899	up	48.247	48.247	5.59237	Unknown	#REF!
CUST_1408_PI426916786	0.0108481	up	45.7474	45.7474	5.51562	Unknown	#REF!
CUST_1016_PI426916786	0.0328585	up	43.6794	43.6794	5.44888	Unknown	#REF!
CUST_12892_PI426916786	0.0388795	up	40.6377	40.6377	5.34475	Unknown	#REF!
CUST_2419_PI426916786	0.0278575	up	37.5036	37.5036	5.22896	Unknown	#REF!
CUST_5749_PI426916786	0.0242622	up	36.8457	36.8457	5.20343	Unknown	#REF!
CUST_840_PI426916786	0.036869	up	33.515	33.515	5.06673	Unknown	#REF!
CUST_10566_PI426916786	0.00436115	up	31.6375	31.6375	4.98357	Unknown	#REF!
CUST_1596_PI426916786	0.000401591	up	27.5584	27.5584	4.78442	Unknown	#REF!
CUST_1712_PI426916786	0.0254619	up	26.1891	26.1891	4.71089	Unknown	#REF!
CUST_197_PI426916783	0.0294375	up	26.0892	26.0892	4.70538	Unknown	#REF!
CUST_10638_PI426916786	0.00406632	up	24.8989	24.8989	4.63801	Unknown	#REF!
CUST_1923_PI426916786	0.0160536	up	24.7684	24.7684	4.63043	Unknown	#REF!
CUST_7429_PI426916786	0.00832198	up	24.5133	24.5133	4.61549	Unknown	#REF!
CUST_2467_PI426916786	0.0208991	up	22.957	22.957	4.52086	Unknown	#REF!
CUST_10570_PI426916786	0.00948419	up	20.9488	20.9488	4.3888	Unknown	#REF!
CUST_67_PI426916783	0.0298633	up	20.4676	20.4676	4.35527	Unknown	#REF!
CUST_3851_PI426916786	0.0404682	up	18.0009	18.0009	4.16999	Unknown	#REF!
CUST_1536_PI426916786	0.0168001	up	17.4543	17.4543	4.12551	Unknown	#REF!
CUST_226_PI426916783	0.00398332	up	17.2169	17.2169	4.10576	Unknown	#REF!
CUST_9158_PI426916786	0.0168937	up	17.1177	17.1177	4.09741	Unknown	#REF!
CUST_3384_PI426916786	0.0121103	up	16.8951	16.8951	4.07854	Unknown	#REF!
CUST_7422_PI426916786	0.0125266	up	16.4599	16.4599	4.04089	Unknown	#REF!
CUST_209_PI426916783	0.00546799	up	16.1021	16.1021	4.00917	Unknown	#REF!
CUST_170_PI426916783	0.000957715	up	16.0085	16.0085	4.00077	Unknown	#REF!
CUST_1303_PI426916786	0.00621542	up	15.5156	15.5156	3.95564	Unknown	#REF!
CUST_10422_PI426916786	0.0402786	up	15.505	15.505	3.95466	Unknown	#REF!
CUST_169_PI426916783	0.00875827	up	15.3258	15.3258	3.93789	Unknown	#REF!
CUST_339_PI426916786	0.00581654	up	15.3021	15.3021	3.93565	Unknown	#REF!
CUST_167_PI426916783	0.0134557	up	15.2929	15.2929	3.93479	Unknown	#REF!
CUST_6831_PI426916786	0.0368605	up	15.0243	15.0243	3.90923	Unknown	#REF!
CUST_12816_PI426916786	0.00929138	up	14.9038	14.9038	3.89761	Unknown	#REF!
CUST_6190_PI426916786	0.0115661	up	14.6277	14.6277	3.87063	Unknown	#REF!
CUST_194_PI426916783	0.00637102	up	14.5053	14.5053	3.85851	Unknown	#REF!
CUST_198_PI426916783	0.00619412	up	14.2805	14.2805	3.83598	Unknown	#REF!
CUST_1164_PI426916786	0.0252118	up	13.9908	13.9908	3.80641	Unknown	#REF!
CUST_227_PI426916783	0.00180816	up	13.5521	13.5521	3.76044	Unknown	#REF!
CUST_6411_PI426916786	0.0132418	up	13.4312	13.4312	3.74752	Unknown	#REF!
CUST_10241_PI426916786	0.0371647	up	13.3627	13.3627	3.74013	Unknown	#REF!
CUST_7867_PI426916786	0.0228288	up	13.2827	13.2827	3.73148	Unknown	#REF!
CUST_4470_PI426916786	0.0114577	up	12.9178	12.9178	3.69129	Unknown	#REF!
CUST_2254_PI426916786	0.00613609	up	12.7969	12.7969	3.67772	Unknown	#REF!
CUST_10557_PI426916786	0.0183076	up	12.7916	12.7916	3.67713	Unknown	#REF!
CUST_3165_PI426916786	0.0367947	up	12.4091	12.4091	3.63333	Unknown	#REF!
CUST_2116_PI426916786	0.0112708	up	12.4003	12.4003	3.6323	Unknown	#REF!
CUST_336_PI426916783	0.017184	up	12.3674	12.3674	3.62847	Unknown	#REF!
CUST_6561_PI426916786	0.00583275	up	12.2989	12.2989	3.62046	Unknown	#REF!
CUST_11088_PI426916786	0.0152614	up	12.2116	12.2116	3.61018	Unknown	#REF!
CUST_8605_PI426916786	0.0159563	up	12.1492	12.1492	3.60279	Unknown	#REF!
CUST_4745_PI426916786	0.0203766	up	11.9622	11.9622	3.58041	Unknown	#REF!
CUST_190_PI426916783	0.012462	up	11.9436	11.9436	3.57817	Unknown	#REF!
CUST_974_PI426916786	0.0175782	up	11.8582	11.8582	3.56781	Unknown	#REF!
CUST_2056_PI426916786	0.0208438	up	11.7872	11.7872	3.55915	Unknown	#REF!
CUST_12703_PI426916786	0.0194883	up	11.7853	11.7853	3.55892	Unknown	#REF!
CUST_8609_PI426916786	0.0170068	up	11.6314	11.6314	3.53996	Unknown	#REF!
CUST_8607_PI426916786	0.0189324	up	11.5234	11.5234	3.52649	Unknown	#REF!
CUST_1711_PI426916786	0.0119763	up	11.2419	11.2419	3.49082	Unknown	#REF!
CUST_195_PI426916783	0.00480867	up	11.1668	11.1668	3.48114	Unknown	#REF!
CUST_6896_PI426916786	0.00252547	up	10.7665	10.7665	3.42848	Unknown	#REF!
CUST_7205_PI426916786	0.0416791	up	10.6434	10.6434	3.41188	Unknown	#REF!
CUST_228_PI426916783	0.0100437	up	10.533	10.533	3.39684	Unknown	#REF!
CUST_10187_PI426916786	0.00797945	up	10.2534	10.2534	3.35803	Unknown	#REF!
CUST_988_PI426916786	0.0480794	up	10.1313	10.1313	3.34074	Unknown	#REF!
CUST_9656_PI426916786	0.0487233	up	10.0578	10.0578	3.33024	Unknown	#REF!
CUST_11211_PI426916786	0.000768185	up	10.0097	10.0097	3.32333	Unknown	#REF!
CUST_171_PI426916783	0.000983259	up	9.6673	9.6673	3.27311	Unknown	#REF!
CUST_6628_PI426916786	0.0319968	up	9.54115	9.54115	3.25416	Unknown	#REF!
CUST_176_PI426916783	0.0392162	up	9.47886	9.47886	3.24471	Unknown	#REF!
CUST_4487_PI426916786	0.0310657	up	9.46837	9.46837	3.24312	Unknown	#REF!
CUST_7123_PI426916786	0.0492558	up	8.94728	8.94728	3.16145	Unknown	#REF!
CUST_6854_PI426916786	0.0158984	up	8.87572	8.87572	3.14986	Unknown	#REF!
CUST_2920_PI426916786	0.00853639	up	8.6902	8.6902	3.11939	Unknown	#REF!
CUST_4099_PI426916786	0.00908811	up	8.62833	8.62833	3.10908	Unknown	#REF!
CUST_608_PI426916786	0.00945736	up	8.56655	8.56655	3.09871	Unknown	#REF!
CUST_3410_PI426916786	0.0214275	up	8.56552	8.56552	3.09854	Unknown	#REF!
CUST_5538_PI426916786	0.0118174	up	8.56202	8.56202	3.09795	Unknown	#REF!
CUST_11456_PI426916786	0.0074879	up	8.49436	8.49436	3.08651	Unknown	#REF!
CUST_5352_PI426916786	0.0306417	up	8.40428	8.40428	3.07112	Unknown	#REF!
CUST_2912_PI426916786	0.0149568	up	8.40245	8.40245	3.07081	Unknown	#REF!
CUST_5421_PI426916786	0.00318366	up	8.18302	8.18302	3.03263	Unknown	#REF!
CUST_775_PI426916786	0.030946	up	8.11603	8.11603	3.02077	Unknown	#REF!
CUST_191_PI426916783	0.00284739	up	8.07113	8.07113	3.01277	Unknown	#REF!
CUST_11800_PI426916786	0.0204651	up	8.03008	8.03008	3.00541	Unknown	#REF!
CUST_192_PI426916783	0.0228339	up	7.98736	7.98736	2.99772	Unknown	#REF!
CUST_4931_PI426916786	0.0117174	up	7.95911	7.95911	2.99261	Unknown	#REF!
CUST_8948_PI426916786	0.00186425	up	7.9498	7.9498	2.99092	Unknown	#REF!
CUST_6404_PI426916786	0.0156026	up	7.84373	7.84373	2.97154	Unknown	#REF!
CUST_8765_PI426916786	0.0081179	up	7.56786	7.56786	2.91989	Unknown	#REF!
CUST_11701_PI426916786	0.00349823	up	7.55009	7.55009	2.91649	Unknown	#REF!
CUST_188_PI426916786	0.0344981	up	7.49595	7.49595	2.90611	Unknown	#REF!
CUST_196_PI426916783	0.00372272	up	7.49024	7.49024	2.90501	Unknown	#REF!
CUST_11096_PI426916786	0.0313345	up	7.47659	7.47659	2.90238	Unknown	#REF!
CUST_734_PI426916786	0.00238756	up	7.47293	7.47293	2.90167	Unknown	#REF!
CUST_10563_PI426916786	0.0181514	up	7.43861	7.43861	2.89503	Unknown	#REF!
CUST_10036_PI426916786	0.0303214	up	7.38584	7.38584	2.88476	Unknown	#REF!
CUST_1240_PI426916786	0.0379133	up	7.26396	7.26396	2.86076	Unknown	#REF!
CUST_12918_PI426916786	0.0293237	up	7.24411	7.24411	2.85681	Unknown	#REF!
CUST_483_PI426916783	0.0198701	up	7.24028	7.24028	2.85604	Unknown	#REF!
CUST_12800_PI426916786	0.0284289	up	7.22872	7.22872	2.85374	Unknown	#REF!
CUST_341_PI426916786	0.030547	up	7.17233	7.17233	2.84244	Unknown	#REF!
CUST_4120_PI426916786	0.0296349	up	7.15124	7.15124	2.83819	Unknown	#REF!
CUST_7099_PI426916786	0.0281001	up	7.00793	7.00793	2.80899	Unknown	#REF!
CUST_335_PI426916783	0.00381067	up	6.96462	6.96462	2.80004	Unknown	#REF!
CUST_2099_PI426916786	0.0376899	up	6.95483	6.95483	2.79802	Unknown	#REF!
CUST_607_PI426916786	0.0387501	up	6.85971	6.85971	2.77815	Unknown	#REF!
CUST_581_PI426916786	0.0183574	up	6.80169	6.80169	2.76589	Unknown	#REF!
CUST_175_PI426916783	0.0357211	up	6.77831	6.77831	2.76093	Unknown	#REF!
CUST_3550_PI426916786	0.0347671	up	6.73279	6.73279	2.7512	Unknown	#REF!
CUST_8265_PI426916786	0.0299279	up	6.70157	6.70157	2.7445	Unknown	#REF!
CUST_6077_PI426916786	0.0116955	up	6.67286	6.67286	2.7383	Unknown	#REF!
CUST_9451_PI426916786	0.00380993	up	6.64884	6.64884	2.7331	Unknown	#REF!
CUST_8528_PI426916786	0.00357453	up	6.61152	6.61152	2.72498	Unknown	#REF!
CUST_3247_PI426916786	0.0100415	up	6.54263	6.54263	2.70987	Unknown	#REF!
CUST_2993_PI426916786	0.00118322	up	6.53431	6.53431	2.70804	Unknown	#REF!
CUST_7364_PI426916786	0.0269007	up	6.53312	6.53312	2.70777	Unknown	#REF!
CUST_1000_PI426916786	0.0171587	up	6.47297	6.47297	2.69443	Unknown	#REF!
CUST_3783_PI426916786	0.0079564	up	6.3874	6.3874	2.67523	Unknown	#REF!
CUST_10462_PI426916786	0.017934	up	6.34927	6.34927	2.66659	Unknown	#REF!
CUST_1951_PI426916786	0.0285133	up	6.32001	6.32001	2.65993	Unknown	#REF!
CUST_11881_PI426916786	0.0193782	up	6.2809	6.2809	2.65097	Unknown	#REF!
CUST_10266_PI426916786	0.025694	up	6.08813	6.08813	2.606	Unknown	#REF!
CUST_482_PI426916783	0.00758883	up	6.04427	6.04427	2.59557	Unknown	#REF!
CUST_12608_PI426916786	0.00572492	up	5.98151	5.98151	2.58051	Unknown	#REF!
CUST_9307_PI426916786	0.0367197	up	5.94808	5.94808	2.57242	Unknown	#REF!
CUST_405_PI426916786	0.0231064	up	5.93653	5.93653	2.56962	Unknown	#REF!
CUST_2734_PI426916786	0.00331671	up	5.9303	5.9303	2.56811	Unknown	#REF!
CUST_3043_PI426916786	0.0217051	up	5.85181	5.85181	2.54888	Unknown	#REF!
CUST_5091_PI426916786	0.00441623	up	5.76858	5.76858	2.52822	Unknown	#REF!
CUST_179_PI426916783	0.0136599	up	5.73386	5.73386	2.51951	Unknown	#REF!
CUST_286_PI426916783	0.00151486	up	5.7227	5.7227	2.5167	Unknown	#REF!
CUST_6398_PI426916786	0.0122361	up	5.66536	5.66536	2.50217	Unknown	#REF!
CUST_166_PI426916783	0.0331449	up	5.65369	5.65369	2.49919	Unknown	#REF!
CUST_4624_PI426916786	0.0284905	up	5.61711	5.61711	2.48983	Unknown	#REF!
CUST_173_PI426916783	0.0116812	up	5.55478	5.55478	2.47373	Unknown	#REF!
CUST_3603_PI426916786	0.00917622	up	5.53174	5.53174	2.46773	Unknown	#REF!
CUST_3401_PI426916786	0.00545321	up	5.50385	5.50385	2.46044	Unknown	#REF!
CUST_2293_PI426916786	0.0494634	up	5.4092	5.4092	2.43542	Unknown	#REF!
CUST_3556_PI426916786	0.031125	up	5.40908	5.40908	2.43538	Unknown	#REF!
CUST_343_PI426916783	0.0492774	up	5.32716	5.32716	2.41337	Unknown	#REF!
CUST_2219_PI426916786	0.00427267	up	5.32541	5.32541	2.41289	Unknown	#REF!
CUST_1826_PI426916786	0.0363668	up	5.2907	5.2907	2.40346	Unknown	#REF!
CUST_589_PI426916783	0.00868759	up	5.28088	5.28088	2.40078	Unknown	#REF!
CUST_9819_PI426916786	0.0139997	up	5.25863	5.25863	2.39469	Unknown	#REF!
CUST_345_PI426916783	0.0366991	up	5.24822	5.24822	2.39183	Unknown	#REF!
CUST_558_PI426916786	0.0203906	up	5.19717	5.19717	2.37773	Unknown	#REF!
CUST_5859_PI426916786	0.0344968	up	5.17124	5.17124	2.37051	Unknown	#REF!
CUST_2701_PI426916786	0.0348811	up	5.16551	5.16551	2.36891	Unknown	#REF!
CUST_5353_PI426916786	0.0258366	up	5.15922	5.15922	2.36715	Unknown	#REF!
CUST_559_PI426916786	0.0216713	up	5.11034	5.11034	2.35342	Unknown	#REF!
CUST_5709_PI426916786	0.0354795	up	5.09791	5.09791	2.34991	Unknown	#REF!
CUST_2604_PI426916786	0.00840836	up	5.05088	5.05088	2.33653	Unknown	#REF!
CUST_3248_PI426916786	0.0334106	up	4.99885	4.99885	2.3216	Unknown	#REF!
CUST_6879_PI426916786	0.044344	up	4.98482	4.98482	2.31754	Unknown	#REF!
CUST_338_PI426916786	0.0470959	up	4.93506	4.93506	2.30307	Unknown	#REF!
CUST_5477_PI426916786	0.00821464	up	4.93338	4.93338	2.30258	Unknown	#REF!
CUST_3256_PI426916786	0.0239663	up	4.93027	4.93027	2.30167	Unknown	#REF!
CUST_7421_PI426916786	0.0256156	up	4.89993	4.89993	2.29276	Unknown	#REF!
CUST_4908_PI426916786	0.0370139	up	4.83559	4.83559	2.27369	Unknown	#REF!
CUST_9821_PI426916786	0.0207189	up	4.79672	4.79672	2.26205	Unknown	#REF!
CUST_5118_PI426916786	0.0265554	up	4.77226	4.77226	2.25467	Unknown	#REF!
CUST_9210_PI426916786	0.0333321	up	4.76561	4.76561	2.25266	Unknown	#REF!
CUST_1231_PI426916786	0.024726	up	4.76054	4.76054	2.25112	Unknown	#REF!
CUST_1891_PI426916786	0.0114352	up	4.75888	4.75888	2.25062	Unknown	#REF!
CUST_365_PI426916783	0.0155712	up	4.75045	4.75045	2.24806	Unknown	#REF!
CUST_5119_PI426916786	0.0175376	up	4.71874	4.71874	2.2384	Unknown	#REF!
CUST_7076_PI426916786	0.0137293	up	4.70983	4.70983	2.23568	Unknown	#REF!
CUST_6381_PI426916786	0.0235395	up	4.7028	4.7028	2.23352	Unknown	#REF!
CUST_9986_PI426916786	0.0232446	up	4.66966	4.66966	2.22332	Unknown	#REF!
CUST_2000_PI426916786	0.0492358	up	4.66779	4.66779	2.22274	Unknown	#REF!
CUST_9173_PI426916786	0.0367868	up	4.61973	4.61973	2.20781	Unknown	#REF!
CUST_4248_PI426916786	0.0487587	up	4.57237	4.57237	2.19294	Unknown	#REF!
CUST_663_PI426916786	0.0220546	up	4.54384	4.54384	2.18391	Unknown	#REF!
CUST_12173_PI426916786	0.0335695	up	4.53859	4.53859	2.18224	Unknown	#REF!
CUST_2394_PI426916786	0.0479961	up	4.51201	4.51201	2.17377	Unknown	#REF!
CUST_6111_PI426916786	0.0187621	up	4.48466	4.48466	2.165	Unknown	#REF!
CUST_168_PI426916783	0.0272278	up	4.48143	4.48143	2.16396	Unknown	#REF!
CUST_1684_PI426916786	0.0181106	up	4.46574	4.46574	2.1589	Unknown	#REF!
CUST_12661_PI426916786	0.00654623	up	4.46126	4.46126	2.15745	Unknown	#REF!
CUST_177_PI426916783	0.0303197	up	4.45239	4.45239	2.15458	Unknown	#REF!
CUST_3486_PI426916786	0.0264448	up	4.45239	4.45239	2.15458	Unknown	#REF!
CUST_3609_PI426916786	0.00544762	up	4.42314	4.42314	2.14507	Unknown	#REF!
CUST_3760_PI426916786	0.012574	up	4.41078	4.41078	2.14103	Unknown	#REF!
CUST_12683_PI426916786	0.0427523	up	4.38702	4.38702	2.13324	Unknown	#REF!
CUST_5286_PI426916786	0.0357865	up	4.37985	4.37985	2.13088	Unknown	#REF!
CUST_337_PI426916783	0.00747657	up	4.36517	4.36517	2.12604	Unknown	#REF!
CUST_1449_PI426916786	0.0132367	up	4.32778	4.32778	2.11363	Unknown	#REF!
CUST_2610_PI426916786	0.00674236	up	4.32366	4.32366	2.11225	Unknown	#REF!
CUST_342_PI426916786	0.0113666	up	4.22325	4.22325	2.07836	Unknown	#REF!
CUST_804_PI426916786	0.00290958	up	4.21531	4.21531	2.07564	Unknown	#REF!
CUST_2886_PI426916786	0.0308432	up	4.1178	4.1178	2.04187	Unknown	#REF!
CUST_6095_PI426916786	0.0345239	up	4.06796	4.06796	2.0243	Unknown	#REF!
CUST_9899_PI426916786	0.0269599	up	4.06496	4.06496	2.02324	Unknown	#REF!
CUST_4767_PI426916786	0.0345007	up	4.01404	4.01404	2.00505	Unknown	#REF!
CUST_862_PI426916786	0.0317205	up	4.01363	4.01363	2.00491	Unknown	#REF!
CUST_2137_PI426916786	0.0130485	up	3.96343	3.96343	1.98675	Unknown	#REF!
CUST_10084_PI426916786	0.0434329	up	3.95	3.95	1.98185	Unknown	#REF!
CUST_11184_PI426916786	0.0209205	up	3.94523	3.94523	1.98011	Unknown	#REF!
CUST_4234_PI426916786	0.020306	up	3.92354	3.92354	1.97216	Unknown	#REF!
CUST_387_PI426916783	0.0244118	up	3.91797	3.91797	1.9701	Unknown	#REF!
CUST_11779_PI426916786	0.00194752	up	3.89149	3.89149	1.96032	Unknown	#REF!
CUST_6538_PI426916786	0.0161144	up	3.87366	3.87366	1.9537	Unknown	#REF!
CUST_5527_PI426916786	0.0443929	up	3.81839	3.81839	1.93296	Unknown	#REF!
CUST_664_PI426916783	0.00537278	up	3.79274	3.79274	1.92324	Unknown	#REF!
CUST_5777_PI426916786	0.0415594	up	3.79217	3.79217	1.92302	Unknown	#REF!
CUST_8130_PI426916786	0.0483438	up	3.7767	3.7767	1.91713	Unknown	#REF!
CUST_4571_PI426916786	0.0265787	up	3.76665	3.76665	1.91328	Unknown	#REF!
CUST_5743_PI426916786	0.045011	up	3.76663	3.76663	1.91328	Unknown	#REF!
CUST_4251_PI426916786	0.0258776	up	3.75421	3.75421	1.90851	Unknown	#REF!
CUST_2635_PI426916786	0.0415648	up	3.73865	3.73865	1.90252	Unknown	#REF!
CUST_6801_PI426916786	0.0192622	up	3.73075	3.73075	1.89947	Unknown	#REF!
CUST_7640_PI426916786	0.00707134	up	3.72186	3.72186	1.89603	Unknown	#REF!
CUST_288_PI426916783	0.0205388	up	3.71256	3.71256	1.89241	Unknown	#REF!
CUST_11776_PI426916786	0.0167106	up	3.70774	3.70774	1.89054	Unknown	#REF!
CUST_8929_PI426916786	0.0486542	up	3.68575	3.68575	1.88196	Unknown	#REF!
CUST_9478_PI426916786	0.0342069	up	3.67274	3.67274	1.87686	Unknown	#REF!
CUST_4057_PI426916786	0.00873791	up	3.64169	3.64169	1.86461	Unknown	#REF!
CUST_779_PI426916786	0.0448529	up	3.63435	3.63435	1.8617	Unknown	#REF!
CUST_6884_PI426916786	0.0309583	up	3.62524	3.62524	1.85807	Unknown	#REF!
CUST_3688_PI426916786	0.00561658	up	3.60135	3.60135	1.84854	Unknown	#REF!
CUST_3224_PI426916786	0.0417435	up	3.56793	3.56793	1.83509	Unknown	#REF!
CUST_3815_PI426916786	0.00257848	up	3.56213	3.56213	1.83274	Unknown	#REF!
CUST_11428_PI426916786	0.047612	up	3.56025	3.56025	1.83198	Unknown	#REF!
CUST_6214_PI426916786	0.0258614	up	3.53046	3.53046	1.81986	Unknown	#REF!
CUST_609_PI426916786	0.0475966	up	3.52602	3.52602	1.81804	Unknown	#REF!
CUST_9304_PI426916786	0.0103705	up	3.52456	3.52456	1.81744	Unknown	#REF!
CUST_12662_PI426916786	0.0319699	up	3.49172	3.49172	1.80394	Unknown	#REF!
CUST_7057_PI426916786	0.0290315	up	3.49114	3.49114	1.8037	Unknown	#REF!
CUST_8697_PI426916786	0.0408862	up	3.47944	3.47944	1.79885	Unknown	#REF!
CUST_338_PI426916783	0.00267232	up	3.47568	3.47568	1.7973	Unknown	#REF!
CUST_12287_PI426916786	0.0255586	up	3.46663	3.46663	1.79353	Unknown	#REF!
CUST_5578_PI426916786	0.0349759	up	3.45887	3.45887	1.7903	Unknown	#REF!
CUST_1466_PI426916786	0.0135519	up	3.43561	3.43561	1.78057	Unknown	#REF!
CUST_11397_PI426916786	0.0440061	up	3.42963	3.42963	1.77805	Unknown	#REF!
CUST_2520_PI426916786	0.0383384	up	3.42841	3.42841	1.77754	Unknown	#REF!
CUST_2566_PI426916786	0.0357159	up	3.42338	3.42338	1.77542	Unknown	#REF!
CUST_9559_PI426916786	0.0455969	up	3.40386	3.40386	1.76717	Unknown	#REF!
CUST_5662_PI426916786	0.0493067	up	3.40034	3.40034	1.76568	Unknown	#REF!
CUST_1402_PI426916786	0.0252717	up	3.39346	3.39346	1.76276	Unknown	#REF!
CUST_7018_PI426916786	0.0211851	up	3.37607	3.37607	1.75534	Unknown	#REF!
CUST_7424_PI426916786	0.0132168	up	3.35632	3.35632	1.74688	Unknown	#REF!
CUST_10748_PI426916786	0.00582164	up	3.33517	3.33517	1.73776	Unknown	#REF!
CUST_7179_PI426916786	0.0183005	up	3.32979	3.32979	1.73543	Unknown	#REF!
CUST_2158_PI426916786	0.0433603	up	3.32494	3.32494	1.73333	Unknown	#REF!
CUST_2491_PI426916786	0.0394303	up	3.29956	3.29956	1.72227	Unknown	#REF!
CUST_8630_PI426916786	0.0242175	up	3.27641	3.27641	1.71212	Unknown	#REF!
CUST_4286_PI426916786	0.00260085	up	3.27499	3.27499	1.71149	Unknown	#REF!
CUST_2945_PI426916786	0.0318824	up	3.27447	3.27447	1.71126	Unknown	#REF!
CUST_3455_PI426916786	0.0231201	up	3.27079	3.27079	1.70964	Unknown	#REF!
CUST_11494_PI426916786	0.0409016	up	3.23541	3.23541	1.69395	Unknown	#REF!
CUST_2327_PI426916786	0.0114125	up	3.22916	3.22916	1.69116	Unknown	#REF!
CUST_12032_PI426916786	0.00595282	up	3.21821	3.21821	1.68626	Unknown	#REF!
CUST_5629_PI426916786	0.00509486	up	3.21723	3.21723	1.68582	Unknown	#REF!
CUST_7023_PI426916786	0.0442615	up	3.20563	3.20563	1.68061	Unknown	#REF!
CUST_321_PI426916783	0.0185908	up	3.2026	3.2026	1.67924	Unknown	#REF!
CUST_339_PI426916783	0.0307692	up	3.18736	3.18736	1.67236	Unknown	#REF!
CUST_3712_PI426916786	0.0496213	up	3.18263	3.18263	1.67022	Unknown	#REF!
CUST_1054_PI426916786	0.0400029	up	3.16445	3.16445	1.66196	Unknown	#REF!
CUST_6227_PI426916786	0.0225746	up	3.15807	3.15807	1.65904	Unknown	#REF!
CUST_180_PI426916783	0.0117245	up	3.15051	3.15051	1.65558	Unknown	#REF!
CUST_83_PI426916783	0.0138196	up	3.14831	3.14831	1.65458	Unknown	#REF!
CUST_4536_PI426916786	0.0478689	up	3.13956	3.13956	1.65056	Unknown	#REF!
CUST_6391_PI426916786	0.0492506	up	3.13669	3.13669	1.64924	Unknown	#REF!
CUST_1386_PI426916786	0.0459089	up	3.13008	3.13008	1.6462	Unknown	#REF!
CUST_5727_PI426916786	0.0372182	up	3.12106	3.12106	1.64203	Unknown	#REF!
CUST_7042_PI426916786	0.0262204	up	3.11832	3.11832	1.64077	Unknown	#REF!
CUST_5518_PI426916786	0.0319966	up	3.08697	3.08697	1.62619	Unknown	#REF!
CUST_10482_PI426916786	0.047061	up	3.08186	3.08186	1.6238	Unknown	#REF!
CUST_7139_PI426916786	0.0145481	up	3.0785	3.0785	1.62223	Unknown	#REF!
CUST_12386_PI426916786	0.0470414	up	3.07551	3.07551	1.62083	Unknown	#REF!
CUST_10534_PI426916786	0.00173439	up	3.06437	3.06437	1.61559	Unknown	#REF!
CUST_8396_PI426916786	0.0111582	up	3.05175	3.05175	1.60964	Unknown	#REF!
CUST_4215_PI426916786	0.0149085	up	3.04617	3.04617	1.60699	Unknown	#REF!
CUST_5627_PI426916786	0.0412549	up	3.04379	3.04379	1.60587	Unknown	#REF!
CUST_1228_PI426916786	0.0459483	up	3.03789	3.03789	1.60307	Unknown	#REF!
CUST_11399_PI426916786	0.0330833	up	3.02591	3.02591	1.59737	Unknown	#REF!
CUST_8915_PI426916786	0.024041	up	2.99425	2.99425	1.5822	Unknown	#REF!
CUST_12393_PI426916786	0.00845766	up	2.96779	2.96779	1.56939	Unknown	#REF!
CUST_10715_PI426916786	0.0173771	up	2.95944	2.95944	1.56533	Unknown	#REF!
CUST_12725_PI426916786	0.00544062	up	2.95526	2.95526	1.56329	Unknown	#REF!
CUST_3589_PI426916786	0.0010791	up	2.94931	2.94931	1.56038	Unknown	#REF!
CUST_4907_PI426916786	0.0439543	up	2.94074	2.94074	1.55618	Unknown	#REF!
CUST_9397_PI426916786	0.0411297	up	2.89571	2.89571	1.53392	Unknown	#REF!
CUST_7955_PI426916786	0.0210534	up	2.87615	2.87615	1.52414	Unknown	#REF!
CUST_1040_PI426916786	0.027918	up	2.87312	2.87312	1.52262	Unknown	#REF!
CUST_1325_PI426916786	0.0232369	up	2.85964	2.85964	1.51583	Unknown	#REF!
CUST_3004_PI426916786	0.00346277	up	2.84413	2.84413	1.50799	Unknown	#REF!
CUST_320_PI426916783	0.0289797	up	2.84152	2.84152	1.50666	Unknown	#REF!
CUST_1305_PI426916786	0.0486108	up	2.8381	2.8381	1.50493	Unknown	#REF!
CUST_11393_PI426916786	0.0171564	up	2.82155	2.82155	1.49649	Unknown	#REF!
CUST_5792_PI426916786	0.00956705	up	2.80402	2.80402	1.4875	Unknown	#REF!
CUST_364_PI426916783	0.0156883	up	2.8024	2.8024	1.48667	Unknown	#REF!
CUST_1589_PI426916786	0.0429526	up	2.78766	2.78766	1.47906	Unknown	#REF!
CUST_1108_PI426916786	0.0297909	up	2.78587	2.78587	1.47813	Unknown	#REF!
CUST_2928_PI426916786	0.00964558	up	2.78399	2.78399	1.47716	Unknown	#REF!
CUST_7998_PI426916786	0.0137116	up	2.77463	2.77463	1.4723	Unknown	#REF!
CUST_245_PI426916786	0.0365699	up	2.77333	2.77333	1.47162	Unknown	#REF!
CUST_12068_PI426916786	0.0153759	up	2.76287	2.76287	1.46617	Unknown	#REF!
CUST_6038_PI426916786	0.00720323	up	2.74476	2.74476	1.45668	Unknown	#REF!
CUST_6147_PI426916786	0.0108067	up	2.73561	2.73561	1.45186	Unknown	#REF!
CUST_10030_PI426916786	0.0156432	up	2.7341	2.7341	1.45106	Unknown	#REF!
CUST_5901_PI426916786	0.0299654	up	2.72148	2.72148	1.44439	Unknown	#REF!
CUST_1459_PI426916786	0.00293181	up	2.72074	2.72074	1.444	Unknown	#REF!
CUST_1630_PI426916786	0.0380421	up	2.71429	2.71429	1.44057	Unknown	#REF!
CUST_743_PI426916786	0.0317529	up	2.7092	2.7092	1.43787	Unknown	#REF!
CUST_514_PI426916786	0.0351	up	2.69914	2.69914	1.4325	Unknown	#REF!
CUST_929_PI426916786	0.035988	up	2.69809	2.69809	1.43194	Unknown	#REF!
CUST_7207_PI426916786	0.00965721	up	2.6947	2.6947	1.43012	Unknown	#REF!
CUST_8902_PI426916786	0.0302673	up	2.67519	2.67519	1.41964	Unknown	#REF!
CUST_2937_PI426916786	0.0311294	up	2.67371	2.67371	1.41884	Unknown	#REF!
CUST_5879_PI426916786	0.0046258	up	2.66349	2.66349	1.41332	Unknown	#REF!
CUST_12675_PI426916786	0.0299287	up	2.65524	2.65524	1.40884	Unknown	#REF!
CUST_4627_PI426916786	0.0281857	up	2.64997	2.64997	1.40598	Unknown	#REF!
CUST_3121_PI426916786	0.0240817	up	2.63519	2.63519	1.39791	Unknown	#REF!
CUST_3566_PI426916786	0.0287893	up	2.62202	2.62202	1.39068	Unknown	#REF!
CUST_9338_PI426916786	0.0284093	up	2.61958	2.61958	1.38933	Unknown	#REF!
CUST_10027_PI426916786	0.0218274	up	2.61655	2.61655	1.38766	Unknown	#REF!
CUST_5791_PI426916786	0.043121	up	2.61223	2.61223	1.38528	Unknown	#REF!
CUST_11802_PI426916786	0.0056842	up	2.61189	2.61189	1.38509	Unknown	#REF!
CUST_319_PI426916783	0.00611104	up	2.60969	2.60969	1.38388	Unknown	#REF!
CUST_6114_PI426916786	0.0360628	up	2.59601	2.59601	1.3763	Unknown	#REF!
CUST_2530_PI426916786	0.0184947	up	2.59254	2.59254	1.37437	Unknown	#REF!
CUST_3064_PI426916786	0.0484602	up	2.58169	2.58169	1.36832	Unknown	#REF!
CUST_7614_PI426916786	0.00365601	up	2.5763	2.5763	1.3653	Unknown	#REF!
CUST_9343_PI426916786	0.0433372	up	2.56181	2.56181	1.35716	Unknown	#REF!
CUST_4023_PI426916786	0.0460551	up	2.55683	2.55683	1.35436	Unknown	#REF!
CUST_4387_PI426916786	0.0194822	up	2.54487	2.54487	1.34759	Unknown	#REF!
CUST_1535_PI426916786	0.0353865	up	2.53592	2.53592	1.34251	Unknown	#REF!
CUST_12059_PI426916786	0.0323915	up	2.53344	2.53344	1.3411	Unknown	#REF!
CUST_12752_PI426916786	0.0254381	up	2.53318	2.53318	1.34095	Unknown	#REF!
CUST_5166_PI426916786	0.0205419	up	2.52991	2.52991	1.33909	Unknown	#REF!
CUST_4631_PI426916786	0.00068448	up	2.52311	2.52311	1.3352	Unknown	#REF!
CUST_7598_PI426916786	0.0192907	up	2.52143	2.52143	1.33424	Unknown	#REF!
CUST_7458_PI426916786	0.0490253	up	2.48155	2.48155	1.31124	Unknown	#REF!
CUST_6369_PI426916786	0.000888799	up	2.47254	2.47254	1.306	Unknown	#REF!
CUST_3705_PI426916786	0.0103837	up	2.46461	2.46461	1.30136	Unknown	#REF!
CUST_3913_PI426916786	0.0277916	up	2.46093	2.46093	1.29921	Unknown	#REF!
CUST_6455_PI426916786	0.0317359	up	2.46051	2.46051	1.29896	Unknown	#REF!
CUST_5068_PI426916786	0.0107231	up	2.4577	2.4577	1.29731	Unknown	#REF!
CUST_4425_PI426916786	0.00491956	up	2.44716	2.44716	1.29111	Unknown	#REF!
CUST_4508_PI426916786	0.0371702	up	2.44203	2.44203	1.28808	Unknown	#REF!
CUST_11457_PI426916786	0.0276281	up	2.42696	2.42696	1.27915	Unknown	#REF!
CUST_296_PI426916786	0.0222371	up	2.42503	2.42503	1.278	Unknown	#REF!
CUST_3691_PI426916786	0.0233277	up	2.41941	2.41941	1.27465	Unknown	#REF!
CUST_7303_PI426916786	0.0146156	up	2.41877	2.41877	1.27427	Unknown	#REF!
CUST_2190_PI426916786	0.035644	up	2.40992	2.40992	1.26898	Unknown	#REF!
CUST_7958_PI426916786	0.0484188	up	2.40653	2.40653	1.26695	Unknown	#REF!
CUST_1728_PI426916786	0.0195359	up	2.39623	2.39623	1.26076	Unknown	#REF!
CUST_4749_PI426916786	0.0300708	up	2.38651	2.38651	1.2549	Unknown	#REF!
CUST_4399_PI426916786	0.0311591	up	2.36841	2.36841	1.24392	Unknown	#REF!
CUST_8519_PI426916786	0.0205641	up	2.36527	2.36527	1.242	Unknown	#REF!
CUST_7745_PI426916786	0.0170894	up	2.361	2.361	1.2394	Unknown	#REF!
CUST_11186_PI426916786	0.0110663	up	2.36063	2.36063	1.23917	Unknown	#REF!
CUST_12273_PI426916786	0.0496308	up	2.35787	2.35787	1.23748	Unknown	#REF!
CUST_3991_PI426916786	0.029369	up	2.35583	2.35583	1.23624	Unknown	#REF!
CUST_6442_PI426916786	0.0120674	up	2.35546	2.35546	1.23601	Unknown	#REF!
CUST_7331_PI426916786	0.0308114	up	2.35386	2.35386	1.23503	Unknown	#REF!
CUST_9996_PI426916786	0.000642224	up	2.35199	2.35199	1.23388	Unknown	#REF!
CUST_1218_PI426916786	0.042114	up	2.33395	2.33395	1.22277	Unknown	#REF!
CUST_2960_PI426916786	0.0419723	up	2.32384	2.32384	1.21651	Unknown	#REF!
CUST_960_PI426916786	0.00238597	up	2.32148	2.32148	1.21504	Unknown	#REF!
CUST_5277_PI426916786	0.0266643	up	2.30191	2.30191	1.20283	Unknown	#REF!
CUST_11380_PI426916786	0.0208213	up	2.29719	2.29719	1.19987	Unknown	#REF!
CUST_2873_PI426916786	0.0364628	up	2.28305	2.28305	1.19096	Unknown	#REF!
CUST_640_PI426916786	0.0497701	up	2.28304	2.28304	1.19096	Unknown	#REF!
CUST_570_PI426916786	0.00226343	up	2.25815	2.25815	1.17514	Unknown	#REF!
CUST_1079_PI426916786	0.0198111	up	2.25582	2.25582	1.17365	Unknown	#REF!
CUST_4784_PI426916786	0.0461032	up	2.24552	2.24552	1.16705	Unknown	#REF!
CUST_4165_PI426916786	0.00238714	up	2.24001	2.24001	1.16351	Unknown	#REF!
CUST_12659_PI426916786	0.0333994	up	2.23751	2.23751	1.16189	Unknown	#REF!
CUST_4207_PI426916786	0.0211981	up	2.20844	2.20844	1.14302	Unknown	#REF!
CUST_8218_PI426916786	0.0328861	up	2.20307	2.20307	1.13952	Unknown	#REF!
CUST_2470_PI426916786	0.0279037	up	2.1852	2.1852	1.12777	Unknown	#REF!
CUST_11439_PI426916786	0.0171273	up	2.18104	2.18104	1.12501	Unknown	#REF!
CUST_10846_PI426916786	0.022037	up	2.17976	2.17976	1.12417	Unknown	#REF!
CUST_10109_PI426916786	0.0106999	up	2.17643	2.17643	1.12196	Unknown	#REF!
CUST_7133_PI426916786	0.0350479	up	2.1704	2.1704	1.11796	Unknown	#REF!
CUST_13_PI426925815	0.00926618	up	2.16682	2.16682	1.11558	Unknown	#REF!
CUST_5846_PI426916786	0.0482144	up	2.16406	2.16406	1.11374	Unknown	#REF!
CUST_3438_PI426916786	0.0367695	up	2.16355	2.16355	1.1134	Unknown	#REF!
CUST_1755_PI426916786	0.000289401	up	2.15883	2.15883	1.11025	Unknown	#REF!
CUST_10253_PI426916786	0.0201351	up	2.15789	2.15789	1.10962	Unknown	#REF!
CUST_2038_PI426916786	0.0122446	up	2.15508	2.15508	1.10774	Unknown	#REF!
CUST_12347_PI426916786	0.0096666	up	2.14796	2.14796	1.10297	Unknown	#REF!
CUST_1950_PI426916786	0.0394056	up	2.14788	2.14788	1.10291	Unknown	#REF!
CUST_5241_PI426916786	0.0398643	up	2.14314	2.14314	1.09973	Unknown	#REF!
CUST_2812_PI426916786	0.0450688	up	2.14091	2.14091	1.09822	Unknown	#REF!
CUST_3793_PI426916786	0.0286168	up	2.13908	2.13908	1.09699	Unknown	#REF!
CUST_6910_PI426916786	0.0176416	up	2.13189	2.13189	1.09213	Unknown	#REF!
CUST_8219_PI426916786	0.0295048	up	2.13022	2.13022	1.091	Unknown	#REF!
CUST_4027_PI426916786	0.00755494	up	2.12945	2.12945	1.09048	Unknown	#REF!
CUST_6853_PI426916786	0.045282	up	2.12698	2.12698	1.08881	Unknown	#REF!
CUST_3557_PI426916786	0.00384152	up	2.12658	2.12658	1.08853	Unknown	#REF!
CUST_2088_PI426916786	0.0168859	up	2.1247	2.1247	1.08726	Unknown	#REF!
CUST_8334_PI426916786	0.0276277	up	2.12374	2.12374	1.08661	Unknown	#REF!
CUST_3204_PI426916786	0.0249466	up	2.11842	2.11842	1.08299	Unknown	#REF!
CUST_1491_PI426916786	0.0449165	up	2.11224	2.11224	1.07878	Unknown	#REF!
CUST_7615_PI426916786	0.0396658	up	2.11029	2.11029	1.07744	Unknown	#REF!
CUST_5358_PI426916786	0.03625	up	2.10585	2.10585	1.0744	Unknown	#REF!
CUST_7690_PI426916786	0.0372414	up	2.09891	2.09891	1.06964	Unknown	#REF!
CUST_4343_PI426916786	0.0113456	up	2.09775	2.09775	1.06884	Unknown	#REF!
CUST_4478_PI426916786	0.0330476	up	2.09596	2.09596	1.06761	Unknown	#REF!
CUST_449_PI426916783	0.00130056	up	2.09144	2.09144	1.06449	Unknown	#REF!
CUST_1934_PI426916786	0.0257578	up	2.09111	2.09111	1.06427	Unknown	#REF!
CUST_11235_PI426916786	0.0276026	up	2.09039	2.09039	1.06377	Unknown	#REF!
CUST_450_PI426916783	0.00228788	up	2.0898	2.0898	1.06336	Unknown	#REF!
CUST_11037_PI426916786	0.0148548	up	2.08533	2.08533	1.06027	Unknown	#REF!
CUST_10554_PI426916786	0.03052	up	2.06741	2.06741	1.04782	Unknown	#REF!
CUST_5568_PI426916786	0.0387079	up	2.06616	2.06616	1.04695	Unknown	#REF!
CUST_2958_PI426916786	0.0141218	up	2.06385	2.06385	1.04534	Unknown	#REF!
CUST_9568_PI426916786	0.049263	up	2.06236	2.06236	1.0443	Unknown	#REF!
CUST_3665_PI426916786	0.00792383	up	2.0619	2.0619	1.04398	Unknown	#REF!
CUST_3657_PI426916786	0.0110158	up	2.05114	2.05114	1.03642	Unknown	#REF!
CUST_3578_PI426916786	0.0414603	up	2.04948	2.04948	1.03525	Unknown	#REF!
CUST_1087_PI426916786	0.0180517	up	2.04718	2.04718	1.03364	Unknown	#REF!
CUST_8128_PI426916786	0.0437143	up	2.04461	2.04461	1.03182	Unknown	#REF!
CUST_2028_PI426916786	0.00286702	up	2.04255	2.04255	1.03037	Unknown	#REF!
CUST_4816_PI426916786	0.0214932	up	2.04183	2.04183	1.02986	Unknown	#REF!
CUST_6317_PI426916786	0.00283785	up	2.03977	2.03977	1.02841	Unknown	#REF!
CUST_5294_PI426916786	0.0340608	up	2.03798	2.03798	1.02714	Unknown	#REF!
CUST_11591_PI426916786	0.0170663	up	2.03632	2.03632	1.02596	Unknown	#REF!
CUST_6985_PI426916786	0.00952804	up	2.03457	2.03457	1.02473	Unknown	#REF!
CUST_12057_PI426916786	0.00588268	up	2.0297	2.0297	1.02127	Unknown	#REF!
CUST_2861_PI426916786	0.0229337	up	2.02967	2.02967	1.02125	Unknown	#REF!
CUST_12042_PI426916786	0.0114731	up	2.02803	2.02803	1.02008	Unknown	#REF!
CUST_10606_PI426916786	0.0386908	up	2.02764	2.02764	1.0198	Unknown	#REF!
CUST_4449_PI426916786	0.0055936	up	2.02418	2.02418	1.01734	Unknown	#REF!
CUST_4003_PI426916786	0.0115895	up	2.01282	2.01282	1.00922	Unknown	#REF!
CUST_1966_PI426916786	0.0244182	up	2.0069	2.0069	1.00497	Unknown	#REF!
CUST_8014_PI426916786	0.0304057	up	2.00116	2.00116	1.00084	Unknown	#REF!
CUST_9023_PI426916786	0.0477568	down	2.00042	-2.00042	-1.00031	Unknown	#REF!
CUST_10360_PI426916786	0.0431758	down	2.0172	-2.0172	-1.01236	Unknown	#REF!
CUST_10744_PI426916786	0.0237636	down	2.02466	-2.02466	-1.01768	Unknown	#REF!
CUST_10722_PI426916786	0.023965	down	2.02715	-2.02715	-1.01945	Unknown	#REF!
CUST_9562_PI426916786	0.0207531	down	2.03034	-2.03034	-1.02172	Unknown	#REF!
CUST_5740_PI426916786	0.0449091	down	2.0307	-2.0307	-1.02198	Unknown	#REF!
CUST_280_PI426916783	0.0357009	down	2.03961	-2.03961	-1.0283	Unknown	#REF!
CUST_4438_PI426916786	0.0161312	down	2.04608	-2.04608	-1.03286	Unknown	#REF!
CUST_10530_PI426916786	0.0281927	down	2.05055	-2.05055	-1.03601	Unknown	#REF!
CUST_350_PI426916786	0.029407	down	2.05491	-2.05491	-1.03908	Unknown	#REF!
CUST_2890_PI426916786	0.0250052	down	2.05506	-2.05506	-1.03918	Unknown	#REF!
CUST_6545_PI426916786	0.00394832	down	2.05966	-2.05966	-1.0424	Unknown	#REF!
CUST_2060_PI426916786	0.0145401	down	2.06277	-2.06277	-1.04458	Unknown	#REF!
CUST_9295_PI426916786	0.0377449	down	2.0646	-2.0646	-1.04586	Unknown	#REF!
CUST_11003_PI426916786	0.0284795	down	2.06661	-2.06661	-1.04726	Unknown	#REF!
CUST_720_PI426916783	0.0201724	down	2.07394	-2.07394	-1.05237	Unknown	#REF!
CUST_12614_PI426916786	0.0187171	down	2.07704	-2.07704	-1.05453	Unknown	#REF!
CUST_282_PI426916783	0.0153106	down	2.07756	-2.07756	-1.05489	Unknown	#REF!
CUST_5426_PI426916786	0.0290634	down	2.08128	-2.08128	-1.05747	Unknown	#REF!
CUST_792_PI426916786	0.0361874	down	2.08436	-2.08436	-1.0596	Unknown	#REF!
CUST_1300_PI426916786	0.0276702	down	2.08571	-2.08571	-1.06054	Unknown	#REF!
CUST_1215_PI426916786	0.0456989	down	2.08845	-2.08845	-1.06243	Unknown	#REF!
CUST_4805_PI426916786	0.0299298	down	2.09073	-2.09073	-1.06401	Unknown	#REF!
CUST_12077_PI426916786	0.0312671	down	2.09092	-2.09092	-1.06414	Unknown	#REF!
CUST_9676_PI426916786	0.0168306	down	2.09249	-2.09249	-1.06522	Unknown	#REF!
CUST_2197_PI426916786	0.036193	down	2.09918	-2.09918	-1.06983	Unknown	#REF!
CUST_6432_PI426916786	0.00275227	down	2.09941	-2.09941	-1.06999	Unknown	#REF!
CUST_1840_PI426916786	0.0427962	down	2.09955	-2.09955	-1.07008	Unknown	#REF!
CUST_2258_PI426916786	0.0359039	down	2.10137	-2.10137	-1.07133	Unknown	#REF!
CUST_842_PI426916786	0.0364141	down	2.10262	-2.10262	-1.07219	Unknown	#REF!
CUST_4929_PI426916786	0.00530678	down	2.11178	-2.11178	-1.07846	Unknown	#REF!
CUST_793_PI426916786	0.0339863	down	2.11556	-2.11556	-1.08104	Unknown	#REF!
CUST_6365_PI426916786	0.0467725	down	2.11663	-2.11663	-1.08177	Unknown	#REF!
CUST_8928_PI426916786	0.00424232	down	2.12592	-2.12592	-1.08809	Unknown	#REF!
CUST_11214_PI426916786	0.0381667	down	2.13181	-2.13181	-1.09208	Unknown	#REF!
CUST_11200_PI426916786	0.0498225	down	2.13335	-2.13335	-1.09312	Unknown	#REF!
CUST_8938_PI426916786	0.00722621	down	2.13682	-2.13682	-1.09547	Unknown	#REF!
CUST_4369_PI426916786	0.0232352	down	2.13734	-2.13734	-1.09581	Unknown	#REF!
CUST_2506_PI426916786	0.0215701	down	2.13752	-2.13752	-1.09594	Unknown	#REF!
CUST_8679_PI426916786	0.0313939	down	2.14914	-2.14914	-1.10376	Unknown	#REF!
CUST_5589_PI426916786	0.0429332	down	2.15121	-2.15121	-1.10515	Unknown	#REF!
CUST_2992_PI426916786	0.00138529	down	2.15429	-2.15429	-1.10721	Unknown	#REF!
CUST_8823_PI426916786	0.00780917	down	2.16355	-2.16355	-1.1134	Unknown	#REF!
CUST_9297_PI426916786	0.0066184	down	2.16443	-2.16443	-1.11399	Unknown	#REF!
CUST_5739_PI426916786	0.045291	down	2.16693	-2.16693	-1.11565	Unknown	#REF!
CUST_9909_PI426916786	0.00265157	down	2.16783	-2.16783	-1.11625	Unknown	#REF!
CUST_403_PI426916786	0.0334343	down	2.18313	-2.18313	-1.1264	Unknown	#REF!
CUST_7781_PI426916786	0.0238799	down	2.19182	-2.19182	-1.13213	Unknown	#REF!
CUST_2031_PI426916786	0.00759878	down	2.19306	-2.19306	-1.13294	Unknown	#REF!
CUST_9121_PI426916786	0.0184166	down	2.19438	-2.19438	-1.13382	Unknown	#REF!
CUST_9292_PI426916786	0.0144426	down	2.20144	-2.20144	-1.13845	Unknown	#REF!
CUST_9952_PI426916786	0.0342693	down	2.20184	-2.20184	-1.13871	Unknown	#REF!
CUST_12523_PI426916786	0.0348201	down	2.20222	-2.20222	-1.13896	Unknown	#REF!
CUST_10631_PI426916786	0.0270559	down	2.20297	-2.20297	-1.13945	Unknown	#REF!
CUST_451_PI426916786	0.0143189	down	2.20767	-2.20767	-1.14253	Unknown	#REF!
CUST_10003_PI426916786	0.0180011	down	2.20819	-2.20819	-1.14286	Unknown	#REF!
CUST_830_PI426916786	0.0294117	down	2.21232	-2.21232	-1.14556	Unknown	#REF!
CUST_6714_PI426916786	0.0242814	down	2.21258	-2.21258	-1.14573	Unknown	#REF!
CUST_1406_PI426916786	0.0210723	down	2.22248	-2.22248	-1.15217	Unknown	#REF!
CUST_9573_PI426916786	0.00272192	down	2.22672	-2.22672	-1.15492	Unknown	#REF!
CUST_10755_PI426916786	0.0331814	down	2.23416	-2.23416	-1.15973	Unknown	#REF!
CUST_9749_PI426916786	0.037033	down	2.24614	-2.24614	-1.16745	Unknown	#REF!
CUST_3188_PI426916786	0.0499572	down	2.24684	-2.24684	-1.1679	Unknown	#REF!
CUST_3767_PI426916786	0.00782135	down	2.2711	-2.2711	-1.18339	Unknown	#REF!
CUST_474_PI426916783	0.042971	down	2.27726	-2.27726	-1.1873	Unknown	#REF!
CUST_739_PI426916786	0.0416887	down	2.28183	-2.28183	-1.19019	Unknown	#REF!
CUST_3613_PI426916786	0.0202315	down	2.30905	-2.30905	-1.2073	Unknown	#REF!
CUST_9281_PI426916786	0.0057551	down	2.3137	-2.3137	-1.2102	Unknown	#REF!
CUST_3859_PI426916786	0.0491802	down	2.31438	-2.31438	-1.21063	Unknown	#REF!
CUST_4573_PI426916786	0.0138333	down	2.32546	-2.32546	-1.21751	Unknown	#REF!
CUST_7162_PI426916786	0.0164529	down	2.33256	-2.33256	-1.22191	Unknown	#REF!
CUST_11934_PI426916786	0.0264024	down	2.33823	-2.33823	-1.22542	Unknown	#REF!
CUST_1377_PI426916786	0.0253548	down	2.34122	-2.34122	-1.22726	Unknown	#REF!
CUST_4583_PI426916786	0.00891291	down	2.34258	-2.34258	-1.2281	Unknown	#REF!
CUST_4800_PI426916786	0.0455729	down	2.35277	-2.35277	-1.23436	Unknown	#REF!
CUST_4880_PI426916786	0.0427129	down	2.36002	-2.36002	-1.2388	Unknown	#REF!
CUST_8709_PI426916786	0.0130539	down	2.36737	-2.36737	-1.24329	Unknown	#REF!
CUST_3150_PI426916786	0.0488743	down	2.36845	-2.36845	-1.24394	Unknown	#REF!
CUST_2636_PI426916786	0.0184225	down	2.37811	-2.37811	-1.24982	Unknown	#REF!
CUST_1645_PI426916786	0.00118031	down	2.38626	-2.38626	-1.25475	Unknown	#REF!
CUST_6253_PI426916786	0.0298532	down	2.39467	-2.39467	-1.25983	Unknown	#REF!
CUST_11783_PI426916786	0.0161679	down	2.4056	-2.4056	-1.2664	Unknown	#REF!
CUST_1769_PI426916786	0.00621067	down	2.40703	-2.40703	-1.26726	Unknown	#REF!
CUST_8318_PI426916786	0.0184696	down	2.41122	-2.41122	-1.26976	Unknown	#REF!
CUST_10852_PI426916786	0.0404963	down	2.41339	-2.41339	-1.27106	Unknown	#REF!
CUST_973_PI426916786	0.0452277	down	2.41929	-2.41929	-1.27459	Unknown	#REF!
CUST_9273_PI426916786	0.0223652	down	2.42283	-2.42283	-1.27669	Unknown	#REF!
CUST_1345_PI426916786	0.0190188	down	2.42749	-2.42749	-1.27947	Unknown	#REF!
CUST_7256_PI426916786	0.0321674	down	2.42861	-2.42861	-1.28013	Unknown	#REF!
CUST_9294_PI426916786	0.00930908	down	2.42955	-2.42955	-1.28069	Unknown	#REF!
CUST_547_PI426916783	0.0180283	down	2.43726	-2.43726	-1.28526	Unknown	#REF!
CUST_3322_PI426916786	0.0286116	down	2.43882	-2.43882	-1.28618	Unknown	#REF!
CUST_10490_PI426916786	0.0222376	down	2.4409	-2.4409	-1.28741	Unknown	#REF!
CUST_4373_PI426916786	0.00585045	down	2.44698	-2.44698	-1.291	Unknown	#REF!
CUST_10317_PI426916786	0.0195765	down	2.45416	-2.45416	-1.29523	Unknown	#REF!
CUST_5216_PI426916786	0.0443378	down	2.45421	-2.45421	-1.29526	Unknown	#REF!
CUST_6717_PI426916786	0.0169987	down	2.45936	-2.45936	-1.29828	Unknown	#REF!
CUST_2223_PI426916786	0.0161206	down	2.46837	-2.46837	-1.30356	Unknown	#REF!
CUST_2778_PI426916786	0.0355151	down	2.47785	-2.47785	-1.30909	Unknown	#REF!
CUST_3565_PI426916786	0.00434323	down	2.47999	-2.47999	-1.31033	Unknown	#REF!
CUST_9928_PI426916786	0.016465	down	2.48985	-2.48985	-1.31606	Unknown	#REF!
CUST_378_PI426916783	0.000947609	down	2.49079	-2.49079	-1.31661	Unknown	#REF!
CUST_9799_PI426916786	0.0301452	down	2.49097	-2.49097	-1.31671	Unknown	#REF!
CUST_9685_PI426916786	0.00248459	down	2.50183	-2.50183	-1.32299	Unknown	#REF!
CUST_4752_PI426916786	0.0131352	down	2.53632	-2.53632	-1.34273	Unknown	#REF!
CUST_281_PI426916783	0.0133537	down	2.548	-2.548	-1.34937	Unknown	#REF!
CUST_9056_PI426916786	0.0411332	down	2.55744	-2.55744	-1.3547	Unknown	#REF!
CUST_5123_PI426916786	0.0473773	down	2.5646	-2.5646	-1.35873	Unknown	#REF!
CUST_6480_PI426916786	0.00813996	down	2.56586	-2.56586	-1.35944	Unknown	#REF!
CUST_5251_PI426916786	0.0474941	down	2.57749	-2.57749	-1.36596	Unknown	#REF!
CUST_4806_PI426916786	0.00217095	down	2.57926	-2.57926	-1.36696	Unknown	#REF!
CUST_5454_PI426916786	0.00248203	down	2.58325	-2.58325	-1.36918	Unknown	#REF!
CUST_11016_PI426916786	0.00930968	down	2.59823	-2.59823	-1.37753	Unknown	#REF!
CUST_6386_PI426916786	0.0184165	down	2.6116	-2.6116	-1.38494	Unknown	#REF!
CUST_5195_PI426916786	0.0200148	down	2.63679	-2.63679	-1.39878	Unknown	#REF!
CUST_4944_PI426916786	0.0356855	down	2.63751	-2.63751	-1.39918	Unknown	#REF!
CUST_6302_PI426916786	0.0454553	down	2.64267	-2.64267	-1.402	Unknown	#REF!
CUST_1732_PI426916786	0.0302221	down	2.64341	-2.64341	-1.4024	Unknown	#REF!
CUST_8944_PI426916786	0.015485	down	2.65637	-2.65637	-1.40946	Unknown	#REF!
CUST_7380_PI426916786	0.0477893	down	2.66102	-2.66102	-1.41198	Unknown	#REF!
CUST_9606_PI426916786	0.0163632	down	2.66467	-2.66467	-1.41396	Unknown	#REF!
CUST_12765_PI426916786	0.0131883	down	2.68419	-2.68419	-1.42449	Unknown	#REF!
CUST_4081_PI426916786	0.0264811	down	2.68801	-2.68801	-1.42654	Unknown	#REF!
CUST_9474_PI426916786	0.0191033	down	2.69376	-2.69376	-1.42962	Unknown	#REF!
CUST_3308_PI426916786	0.0114935	down	2.69711	-2.69711	-1.43142	Unknown	#REF!
CUST_4396_PI426916786	0.0192591	down	2.70008	-2.70008	-1.433	Unknown	#REF!
CUST_2381_PI426916786	0.0128835	down	2.7047	-2.7047	-1.43547	Unknown	#REF!
CUST_11478_PI426916786	0.0400735	down	2.70723	-2.70723	-1.43682	Unknown	#REF!
CUST_2237_PI426916786	0.0450736	down	2.71233	-2.71233	-1.43953	Unknown	#REF!
CUST_4460_PI426916786	0.00460111	down	2.7203	-2.7203	-1.44377	Unknown	#REF!
CUST_5731_PI426916786	0.00690712	down	2.72373	-2.72373	-1.44558	Unknown	#REF!
CUST_4495_PI426916786	0.0316963	down	2.72826	-2.72826	-1.44798	Unknown	#REF!
CUST_3568_PI426916786	0.0109659	down	2.73332	-2.73332	-1.45066	Unknown	#REF!
CUST_437_PI426916786	0.0392967	down	2.75621	-2.75621	-1.46269	Unknown	#REF!
CUST_10148_PI426916786	0.0406875	down	2.76319	-2.76319	-1.46633	Unknown	#REF!
CUST_97_PI426916786	0.0280227	down	2.77566	-2.77566	-1.47283	Unknown	#REF!
CUST_6683_PI426916786	0.025834	down	2.78082	-2.78082	-1.47551	Unknown	#REF!
CUST_1549_PI426916786	0.0281624	down	2.78271	-2.78271	-1.47649	Unknown	#REF!
CUST_1766_PI426916786	0.00685491	down	2.79234	-2.79234	-1.48148	Unknown	#REF!
CUST_9296_PI426916786	0.012005	down	2.80175	-2.80175	-1.48633	Unknown	#REF!
CUST_10912_PI426916786	0.0297482	down	2.80873	-2.80873	-1.48992	Unknown	#REF!
CUST_1225_PI426916786	0.0171959	down	2.81331	-2.81331	-1.49227	Unknown	#REF!
CUST_52_PI426916786	0.0053642	down	2.82229	-2.82229	-1.49687	Unknown	#REF!
CUST_3484_PI426916786	0.0113346	down	2.82276	-2.82276	-1.49711	Unknown	#REF!
CUST_1913_PI426916786	0.0250504	down	2.84233	-2.84233	-1.50707	Unknown	#REF!
CUST_503_PI426916783	0.024038	down	2.84632	-2.84632	-1.5091	Unknown	#REF!
CUST_1914_PI426916786	0.0225494	down	2.85777	-2.85777	-1.51489	Unknown	#REF!
CUST_158_PI426916786	0.0084174	down	2.86066	-2.86066	-1.51635	Unknown	#REF!
CUST_7765_PI426916786	0.0248884	down	2.89076	-2.89076	-1.53145	Unknown	#REF!
CUST_539_PI426916783	0.0243521	down	2.89128	-2.89128	-1.53171	Unknown	#REF!
CUST_10399_PI426916786	0.0112062	down	2.89905	-2.89905	-1.53558	Unknown	#REF!
CUST_2435_PI426916786	0.0273394	down	2.90128	-2.90128	-1.53669	Unknown	#REF!
CUST_3392_PI426916786	0.0155752	down	2.92851	-2.92851	-1.55017	Unknown	#REF!
CUST_32_PI426916786	0.00352339	down	2.9423	-2.9423	-1.55695	Unknown	#REF!
CUST_8795_PI426916786	0.0467134	down	2.94366	-2.94366	-1.55761	Unknown	#REF!
CUST_12020_PI426916786	0.000827555	down	2.94722	-2.94722	-1.55936	Unknown	#REF!
CUST_2771_PI426916786	0.0412866	down	2.95088	-2.95088	-1.56114	Unknown	#REF!
CUST_11835_PI426916786	0.0477683	down	2.95152	-2.95152	-1.56146	Unknown	#REF!
CUST_12736_PI426916786	0.0295637	down	2.95424	-2.95424	-1.56279	Unknown	#REF!
CUST_1_PI426916786	0.00880169	down	2.9618	-2.9618	-1.56647	Unknown	#REF!
CUST_4748_PI426916786	0.00870447	down	2.96897	-2.96897	-1.56996	Unknown	#REF!
CUST_12349_PI426916786	0.0429131	down	2.97108	-2.97108	-1.57099	Unknown	#REF!
CUST_9778_PI426916786	0.0389207	down	2.97655	-2.97655	-1.57364	Unknown	#REF!
CUST_8663_PI426916786	0.0030502	down	2.98048	-2.98048	-1.57555	Unknown	#REF!
CUST_259_PI426916783	0.0446944	down	2.9805	-2.9805	-1.57555	Unknown	#REF!
CUST_8032_PI426916786	0.00991933	down	2.98662	-2.98662	-1.57851	Unknown	#REF!
CUST_8457_PI426916786	0.0469036	down	2.9901	-2.9901	-1.5802	Unknown	#REF!
CUST_11604_PI426916786	0.0011572	down	3.01087	-3.01087	-1.59018	Unknown	#REF!
CUST_11362_PI426916786	0.00583402	down	3.02486	-3.02486	-1.59687	Unknown	#REF!
CUST_1342_PI426916786	0.0237439	down	3.04029	-3.04029	-1.60421	Unknown	#REF!
CUST_4100_PI426916786	0.0105896	down	3.0417	-3.0417	-1.60488	Unknown	#REF!
CUST_6255_PI426916786	0.00859996	down	3.04495	-3.04495	-1.60642	Unknown	#REF!
CUST_7493_PI426916786	0.0367402	down	3.05495	-3.05495	-1.61115	Unknown	#REF!
CUST_268_PI426916786	0.0184043	down	3.07157	-3.07157	-1.61898	Unknown	#REF!
CUST_12203_PI426916786	0.0376839	down	3.08071	-3.08071	-1.62326	Unknown	#REF!
CUST_8097_PI426916786	0.0274539	down	3.08079	-3.08079	-1.6233	Unknown	#REF!
CUST_11343_PI426916786	0.0376534	down	3.0991	-3.0991	-1.63185	Unknown	#REF!
CUST_9286_PI426916786	0.0198086	down	3.11351	-3.11351	-1.63854	Unknown	#REF!
CUST_4576_PI426916786	0.0415813	down	3.11531	-3.11531	-1.63938	Unknown	#REF!
CUST_12996_PI426916786	0.0211972	down	3.11592	-3.11592	-1.63966	Unknown	#REF!
CUST_7793_PI426916786	0.0122864	down	3.12705	-3.12705	-1.6448	Unknown	#REF!
CUST_4970_PI426916786	0.0123677	down	3.14254	-3.14254	-1.65193	Unknown	#REF!
CUST_10701_PI426916786	0.0178346	down	3.14851	-3.14851	-1.65467	Unknown	#REF!
CUST_8139_PI426916786	0.0317288	down	3.15012	-3.15012	-1.65541	Unknown	#REF!
CUST_11640_PI426916786	0.00016268	down	3.15539	-3.15539	-1.65782	Unknown	#REF!
CUST_7966_PI426916786	0.000318574	down	3.16414	-3.16414	-1.66181	Unknown	#REF!
CUST_3996_PI426916786	0.0379195	down	3.16734	-3.16734	-1.66327	Unknown	#REF!
CUST_9600_PI426916786	0.0422967	down	3.17434	-3.17434	-1.66646	Unknown	#REF!
CUST_8488_PI426916786	0.0351189	down	3.17845	-3.17845	-1.66832	Unknown	#REF!
CUST_1723_PI426916786	0.0431264	down	3.20381	-3.20381	-1.67979	Unknown	#REF!
CUST_4346_PI426916786	0.0220599	down	3.21316	-3.21316	-1.68399	Unknown	#REF!
CUST_10446_PI426916786	0.0170179	down	3.22034	-3.22034	-1.68721	Unknown	#REF!
CUST_10374_PI426916786	0.0454557	down	3.2345	-3.2345	-1.69354	Unknown	#REF!
CUST_3901_PI426916786	0.0308246	down	3.23523	-3.23523	-1.69387	Unknown	#REF!
CUST_7069_PI426916786	0.0263208	down	3.25927	-3.25927	-1.70455	Unknown	#REF!
CUST_787_PI426916786	0.0136641	down	3.26559	-3.26559	-1.70735	Unknown	#REF!
CUST_7397_PI426916786	0.0381149	down	3.26635	-3.26635	-1.70768	Unknown	#REF!
CUST_5590_PI426916786	0.0470883	down	3.2791	-3.2791	-1.7133	Unknown	#REF!
CUST_6086_PI426916786	0.0166325	down	3.28111	-3.28111	-1.71418	Unknown	#REF!
CUST_8470_PI426916786	0.0228937	down	3.28284	-3.28284	-1.71494	Unknown	#REF!
CUST_10119_PI426916786	0.0352019	down	3.29022	-3.29022	-1.71818	Unknown	#REF!
CUST_4556_PI426916786	0.0409318	down	3.29096	-3.29096	-1.71851	Unknown	#REF!
CUST_1983_PI426916786	0.0195114	down	3.29386	-3.29386	-1.71978	Unknown	#REF!
CUST_21_PI426916783	0.0317468	down	3.29797	-3.29797	-1.72158	Unknown	#REF!
CUST_10747_PI426916786	0.00378922	down	3.30102	-3.30102	-1.72291	Unknown	#REF!
CUST_69_PI426916786	0.0376833	down	3.30914	-3.30914	-1.72646	Unknown	#REF!
CUST_1444_PI426916786	0.0244579	down	3.31889	-3.31889	-1.7307	Unknown	#REF!
CUST_11806_PI426916786	0.0185792	down	3.33154	-3.33154	-1.73619	Unknown	#REF!
CUST_9662_PI426916786	0.0193646	down	3.34073	-3.34073	-1.74016	Unknown	#REF!
CUST_9601_PI426916786	0.0182937	down	3.34727	-3.34727	-1.74298	Unknown	#REF!
CUST_10008_PI426916786	0.0391678	down	3.35451	-3.35451	-1.7461	Unknown	#REF!
CUST_10454_PI426916786	0.0327618	down	3.35891	-3.35891	-1.74799	Unknown	#REF!
CUST_318_PI426916786	0.0209655	down	3.36372	-3.36372	-1.75006	Unknown	#REF!
CUST_497_PI426916783	0.023692	down	3.36651	-3.36651	-1.75125	Unknown	#REF!
CUST_3588_PI426916786	0.0475007	down	3.39205	-3.39205	-1.76216	Unknown	#REF!
CUST_7031_PI426916786	0.0299109	down	3.40343	-3.40343	-1.76699	Unknown	#REF!
CUST_9993_PI426916786	0.014247	down	3.40449	-3.40449	-1.76744	Unknown	#REF!
CUST_10790_PI426916786	0.0314082	down	3.42736	-3.42736	-1.7771	Unknown	#REF!
CUST_3797_PI426916786	0.00989119	down	3.43515	-3.43515	-1.78037	Unknown	#REF!
CUST_9422_PI426916786	0.0440924	down	3.44685	-3.44685	-1.78528	Unknown	#REF!
CUST_7609_PI426916786	0.0386182	down	3.46482	-3.46482	-1.79278	Unknown	#REF!
CUST_3405_PI426916786	0.0225703	down	3.46831	-3.46831	-1.79423	Unknown	#REF!
CUST_3968_PI426916786	0.0179642	down	3.47546	-3.47546	-1.7972	Unknown	#REF!
CUST_484_PI426916783	0.0365491	down	3.49904	-3.49904	-1.80696	Unknown	#REF!
CUST_5672_PI426916786	0.0153048	down	3.51242	-3.51242	-1.81246	Unknown	#REF!
CUST_8550_PI426916786	0.0248626	down	3.52527	-3.52527	-1.81774	Unknown	#REF!
CUST_11311_PI426916786	0.0441556	down	3.52767	-3.52767	-1.81871	Unknown	#REF!
CUST_6890_PI426916786	0.0422954	down	3.53197	-3.53197	-1.82047	Unknown	#REF!
CUST_2490_PI426916786	0.0151721	down	3.55007	-3.55007	-1.82785	Unknown	#REF!
CUST_375_PI426916783	0.0302278	down	3.59601	-3.59601	-1.8464	Unknown	#REF!
CUST_6593_PI426916786	0.0105928	down	3.6077	-3.6077	-1.85108	Unknown	#REF!
CUST_10405_PI426916786	0.0399007	down	3.62041	-3.62041	-1.85615	Unknown	#REF!
CUST_9597_PI426916786	0.0117817	down	3.62059	-3.62059	-1.85622	Unknown	#REF!
CUST_45_PI426916786	0.0232188	down	3.6473	-3.6473	-1.86683	Unknown	#REF!
CUST_2021_PI426916786	0.0179538	down	3.67586	-3.67586	-1.87808	Unknown	#REF!
CUST_10176_PI426916786	0.00011622	down	3.681	-3.681	-1.8801	Unknown	#REF!
CUST_8158_PI426916786	0.0147312	down	3.68274	-3.68274	-1.88078	Unknown	#REF!
CUST_8683_PI426916786	0.0350451	down	3.7417	-3.7417	-1.9037	Unknown	#REF!
CUST_9000_PI426916786	0.00270384	down	3.76371	-3.76371	-1.91216	Unknown	#REF!
CUST_1904_PI426916786	0.0480775	down	3.78004	-3.78004	-1.9184	Unknown	#REF!
CUST_2238_PI426916786	0.0367185	down	3.78842	-3.78842	-1.9216	Unknown	#REF!
CUST_767_PI426916786	0.0298081	down	3.81306	-3.81306	-1.93095	Unknown	#REF!
CUST_5412_PI426916786	0.0107996	down	3.81736	-3.81736	-1.93257	Unknown	#REF!
CUST_10815_PI426916786	0.00530137	down	3.82949	-3.82949	-1.93715	Unknown	#REF!
CUST_516_PI426916783	0.0188364	down	3.85031	-3.85031	-1.94497	Unknown	#REF!
CUST_5117_PI426916786	0.00658647	down	3.86978	-3.86978	-1.95225	Unknown	#REF!
CUST_297_PI426916786	0.0272486	down	3.8821	-3.8821	-1.95684	Unknown	#REF!
CUST_677_PI426916786	0.0435306	down	3.88408	-3.88408	-1.95757	Unknown	#REF!
CUST_3838_PI426916786	0.0101864	down	3.93139	-3.93139	-1.97504	Unknown	#REF!
CUST_6820_PI426916786	0.00717689	down	3.94799	-3.94799	-1.98112	Unknown	#REF!
CUST_8263_PI426916786	0.0327029	down	3.95461	-3.95461	-1.98354	Unknown	#REF!
CUST_10932_PI426916786	0.0297073	down	3.97	-3.97	-1.98914	Unknown	#REF!
CUST_1802_PI426916786	0.0494609	down	3.98119	-3.98119	-1.9932	Unknown	#REF!
CUST_12308_PI426916786	0.00500217	down	3.99324	-3.99324	-1.99756	Unknown	#REF!
CUST_8267_PI426916786	0.00486796	down	4.00324	-4.00324	-2.00117	Unknown	#REF!
CUST_7167_PI426916786	0.0393458	down	4.00676	-4.00676	-2.00244	Unknown	#REF!
CUST_1112_PI426916786	0.00364328	down	4.0895	-4.0895	-2.03193	Unknown	#REF!
CUST_9769_PI426916786	0.0362947	down	4.10328	-4.10328	-2.03678	Unknown	#REF!
CUST_1864_PI426916786	0.00229431	down	4.11795	-4.11795	-2.04193	Unknown	#REF!
CUST_10361_PI426916786	0.0116288	down	4.17271	-4.17271	-2.06099	Unknown	#REF!
CUST_8348_PI426916786	0.0234054	down	4.18121	-4.18121	-2.06392	Unknown	#REF!
CUST_3899_PI426916786	0.0155467	down	4.18534	-4.18534	-2.06535	Unknown	#REF!
CUST_12025_PI426916786	0.0291597	down	4.19705	-4.19705	-2.06938	Unknown	#REF!
CUST_3776_PI426916786	0.0142735	down	4.2127	-4.2127	-2.07475	Unknown	#REF!
CUST_9980_PI426916786	0.0148166	down	4.22132	-4.22132	-2.07769	Unknown	#REF!
CUST_12441_PI426916786	0.04238	down	4.23213	-4.23213	-2.08138	Unknown	#REF!
CUST_11226_PI426916786	0.0162756	down	4.24899	-4.24899	-2.08712	Unknown	#REF!
CUST_7770_PI426916786	0.0245233	down	4.26363	-4.26363	-2.09208	Unknown	#REF!
CUST_3237_PI426916786	0.00235693	down	4.31836	-4.31836	-2.11048	Unknown	#REF!
CUST_3864_PI426916786	0.0113059	down	4.32456	-4.32456	-2.11255	Unknown	#REF!
CUST_11986_PI426916786	0.00573096	down	4.33479	-4.33479	-2.11596	Unknown	#REF!
CUST_5067_PI426916786	0.0100205	down	4.33768	-4.33768	-2.11692	Unknown	#REF!
CUST_5658_PI426916786	0.00957745	down	4.34367	-4.34367	-2.11892	Unknown	#REF!
CUST_7985_PI426916786	0.0238433	down	4.35369	-4.35369	-2.12224	Unknown	#REF!
CUST_3178_PI426916786	0.0139004	down	4.38378	-4.38378	-2.13218	Unknown	#REF!
CUST_687_PI426916783	0.0487875	down	4.43498	-4.43498	-2.14893	Unknown	#REF!
CUST_7771_PI426916786	0.0125603	down	4.46245	-4.46245	-2.15784	Unknown	#REF!
CUST_4436_PI426916786	0.0188698	down	4.46605	-4.46605	-2.159	Unknown	#REF!
CUST_4719_PI426916786	0.0317143	down	4.50448	-4.50448	-2.17136	Unknown	#REF!
CUST_3619_PI426916786	0.00078998	down	4.51132	-4.51132	-2.17355	Unknown	#REF!
CUST_7803_PI426916786	0.00993601	down	4.53069	-4.53069	-2.17973	Unknown	#REF!
CUST_2879_PI426916786	0.0472123	down	4.5308	-4.5308	-2.17977	Unknown	#REF!
CUST_1807_PI426916786	0.0492985	down	4.54451	-4.54451	-2.18412	Unknown	#REF!
CUST_12745_PI426916786	0.0211039	down	4.59209	-4.59209	-2.19915	Unknown	#REF!
CUST_707_PI426916786	0.00118686	down	4.60808	-4.60808	-2.20417	Unknown	#REF!
CUST_5302_PI426916786	0.0415051	down	4.61839	-4.61839	-2.20739	Unknown	#REF!
CUST_2334_PI426916786	0.0092628	down	4.62386	-4.62386	-2.2091	Unknown	#REF!
CUST_7401_PI426916786	0.0377169	down	4.6429	-4.6429	-2.21503	Unknown	#REF!
CUST_3614_PI426916786	0.0442329	down	4.66192	-4.66192	-2.22093	Unknown	#REF!
CUST_7357_PI426916786	0.0116308	down	4.72882	-4.72882	-2.24148	Unknown	#REF!
CUST_2762_PI426916786	0.00741666	down	4.73784	-4.73784	-2.24423	Unknown	#REF!
CUST_7406_PI426916786	0.00668465	down	4.76322	-4.76322	-2.25194	Unknown	#REF!
CUST_9967_PI426916786	0.0218998	down	4.76877	-4.76877	-2.25362	Unknown	#REF!
CUST_9872_PI426916786	0.0365169	down	4.79927	-4.79927	-2.26281	Unknown	#REF!
CUST_8007_PI426916786	0.0294445	down	4.81303	-4.81303	-2.26694	Unknown	#REF!
CUST_8369_PI426916786	0.035253	down	4.85466	-4.85466	-2.27937	Unknown	#REF!
CUST_9001_PI426916786	0.0383396	down	4.92397	-4.92397	-2.29982	Unknown	#REF!
CUST_1493_PI426916786	0.0143153	down	4.92955	-4.92955	-2.30146	Unknown	#REF!
CUST_921_PI426916786	0.0373717	down	4.9391	-4.9391	-2.30425	Unknown	#REF!
CUST_8003_PI426916786	0.000239321	down	4.94225	-4.94225	-2.30517	Unknown	#REF!
CUST_2151_PI426916786	0.0133649	down	4.95685	-4.95685	-2.30942	Unknown	#REF!
CUST_10499_PI426916786	0.00206588	down	4.95685	-4.95685	-2.30942	Unknown	#REF!
CUST_99_PI426916783	0.0166341	down	4.96564	-4.96564	-2.31198	Unknown	#REF!
CUST_8266_PI426916786	0.0177746	down	4.97188	-4.97188	-2.31379	Unknown	#REF!
CUST_9820_PI426916786	0.0264381	down	4.98847	-4.98847	-2.3186	Unknown	#REF!
CUST_1202_PI426916786	0.00499939	down	5.04288	-5.04288	-2.33425	Unknown	#REF!
CUST_161_PI426916783	0.0424537	down	5.08746	-5.08746	-2.34694	Unknown	#REF!
CUST_6963_PI426916786	0.0160374	down	5.09528	-5.09528	-2.34916	Unknown	#REF!
CUST_438_PI426916786	0.0221401	down	5.23823	-5.23823	-2.38908	Unknown	#REF!
CUST_8000_PI426916786	0.00232661	down	5.25373	-5.25373	-2.39334	Unknown	#REF!
CUST_9930_PI426916786	0.0313832	down	5.26599	-5.26599	-2.39671	Unknown	#REF!
CUST_6168_PI426916786	0.00250778	down	5.26765	-5.26765	-2.39716	Unknown	#REF!
CUST_606_PI426916786	0.0302	down	5.30842	-5.30842	-2.40828	Unknown	#REF!
CUST_1603_PI426916786	0.00104063	down	5.35275	-5.35275	-2.42028	Unknown	#REF!
CUST_211_PI426916786	0.0221025	down	5.35337	-5.35337	-2.42045	Unknown	#REF!
CUST_11870_PI426916786	0.0467067	down	5.3565	-5.3565	-2.42129	Unknown	#REF!
CUST_3758_PI426916786	0.0086451	down	5.38658	-5.38658	-2.42937	Unknown	#REF!
CUST_4366_PI426916786	0.00973049	down	5.40442	-5.40442	-2.43414	Unknown	#REF!
CUST_9310_PI426916786	0.0271321	down	5.43799	-5.43799	-2.44307	Unknown	#REF!
CUST_8901_PI426916786	0.0248991	down	5.45136	-5.45136	-2.44662	Unknown	#REF!
CUST_12483_PI426916786	0.0232018	down	5.46745	-5.46745	-2.45087	Unknown	#REF!
CUST_8474_PI426916786	0.0215191	down	5.49858	-5.49858	-2.45906	Unknown	#REF!
CUST_4966_PI426916786	0.0177902	down	5.61458	-5.61458	-2.48918	Unknown	#REF!
CUST_9164_PI426916786	0.0205662	down	5.64473	-5.64473	-2.4969	Unknown	#REF!
CUST_513_PI426916783	0.0494138	down	5.71939	-5.71939	-2.51586	Unknown	#REF!
CUST_7802_PI426916786	6.12768e-05	down	5.80116	-5.80116	-2.53634	Unknown	#REF!
CUST_2804_PI426916786	0.028552	down	5.82327	-5.82327	-2.54183	Unknown	#REF!
CUST_3567_PI426916786	0.0116442	down	5.82472	-5.82472	-2.54219	Unknown	#REF!
CUST_5705_PI426916786	0.00806839	down	5.85223	-5.85223	-2.54899	Unknown	#REF!
CUST_8485_PI426916786	0.0284903	down	5.8589	-5.8589	-2.55063	Unknown	#REF!
CUST_11261_PI426916786	0.0247968	down	5.87349	-5.87349	-2.55422	Unknown	#REF!
CUST_10404_PI426916786	0.0377001	down	5.90796	-5.90796	-2.56266	Unknown	#REF!
CUST_5390_PI426916786	0.0240368	down	5.92547	-5.92547	-2.56693	Unknown	#REF!
CUST_1005_PI426916786	0.00285287	down	5.9375	-5.9375	-2.56986	Unknown	#REF!
CUST_710_PI426916786	0.0194536	down	5.93757	-5.93757	-2.56987	Unknown	#REF!
CUST_8741_PI426916786	0.0370371	down	6.0654	-6.0654	-2.6006	Unknown	#REF!
CUST_3352_PI426916786	0.0254283	down	6.19074	-6.19074	-2.63011	Unknown	#REF!
CUST_2612_PI426916786	0.0445318	down	6.25649	-6.25649	-2.64535	Unknown	#REF!
CUST_11305_PI426916786	0.00488594	down	6.33523	-6.33523	-2.6634	Unknown	#REF!
CUST_3485_PI426916786	0.014688	down	6.46612	-6.46612	-2.6929	Unknown	#REF!
CUST_6236_PI426916786	0.0442417	down	6.5172	-6.5172	-2.70425	Unknown	#REF!
CUST_5988_PI426916786	0.00277955	down	6.54208	-6.54208	-2.70975	Unknown	#REF!
CUST_10841_PI426916786	0.0108472	down	6.56062	-6.56062	-2.71383	Unknown	#REF!
CUST_5446_PI426916786	0.032015	down	6.67349	-6.67349	-2.73844	Unknown	#REF!
CUST_7695_PI426916786	0.0294397	down	6.69852	-6.69852	-2.74384	Unknown	#REF!
CUST_1649_PI426916786	0.0134854	down	6.70521	-6.70521	-2.74528	Unknown	#REF!
CUST_7366_PI426916786	0.041748	down	6.71859	-6.71859	-2.74816	Unknown	#REF!
CUST_6469_PI426916786	0.00538705	down	6.74234	-6.74234	-2.75325	Unknown	#REF!
CUST_502_PI426916783	0.00509062	down	6.9585	-6.9585	-2.79878	Unknown	#REF!
CUST_10237_PI426916786	0.00295714	down	7.03379	-7.03379	-2.8143	Unknown	#REF!
CUST_6606_PI426916786	0.00993329	down	7.07606	-7.07606	-2.82295	Unknown	#REF!
CUST_1288_PI426916786	0.0028252	down	7.11355	-7.11355	-2.83057	Unknown	#REF!
CUST_3006_PI426916786	0.00549682	down	7.26688	-7.26688	-2.86134	Unknown	#REF!
CUST_718_PI426916783	0.000757176	down	7.3509	-7.3509	-2.87792	Unknown	#REF!
CUST_8992_PI426916786	0.0341435	down	7.43854	-7.43854	-2.89502	Unknown	#REF!
CUST_5697_PI426916786	0.0332925	down	7.50031	-7.50031	-2.90695	Unknown	#REF!
CUST_11467_PI426916786	0.00582095	down	7.65862	-7.65862	-2.93708	Unknown	#REF!
CUST_6280_PI426916786	0.0392608	down	7.67271	-7.67271	-2.93974	Unknown	#REF!
CUST_478_PI426916783	0.0261589	down	7.68242	-7.68242	-2.94156	Unknown	#REF!
CUST_9852_PI426916786	0.0213	down	7.714	-7.714	-2.94748	Unknown	#REF!
CUST_6047_PI426916786	0.0234896	down	7.77668	-7.77668	-2.95915	Unknown	#REF!
CUST_9047_PI426916786	0.00831065	down	7.78162	-7.78162	-2.96007	Unknown	#REF!
CUST_12482_PI426916786	0.0130835	down	7.80024	-7.80024	-2.96352	Unknown	#REF!
CUST_436_PI426916783	0.0219983	down	7.81077	-7.81077	-2.96547	Unknown	#REF!
CUST_438_PI426916783	0.024094	down	7.83682	-7.83682	-2.97027	Unknown	#REF!
CUST_11605_PI426916786	0.0426526	down	7.88288	-7.88288	-2.97872	Unknown	#REF!
CUST_12472_PI426916786	0.0180633	down	7.97146	-7.97146	-2.99484	Unknown	#REF!
CUST_11017_PI426916786	0.042929	down	8.02161	-8.02161	-3.00389	Unknown	#REF!
CUST_74_PI426916786	0.00722128	down	8.06746	-8.06746	-3.01211	Unknown	#REF!
CUST_9403_PI426916786	0.00393515	down	8.14314	-8.14314	-3.02559	Unknown	#REF!
CUST_7409_PI426916786	0.0367349	down	8.15637	-8.15637	-3.02793	Unknown	#REF!
CUST_8782_PI426916786	0.0313389	down	8.22183	-8.22183	-3.03946	Unknown	#REF!
CUST_42_PI426916783	0.0221517	down	8.27059	-8.27059	-3.04799	Unknown	#REF!
CUST_8472_PI426916786	0.0299754	down	8.29237	-8.29237	-3.05178	Unknown	#REF!
CUST_5275_PI426916786	0.0205873	down	8.41001	-8.41001	-3.07211	Unknown	#REF!
CUST_8491_PI426916786	0.0207435	down	8.51762	-8.51762	-3.09045	Unknown	#REF!
CUST_8478_PI426916786	0.0358984	down	8.54413	-8.54413	-3.09493	Unknown	#REF!
CUST_7388_PI426916786	0.0178125	down	8.57586	-8.57586	-3.10028	Unknown	#REF!
CUST_3036_PI426916786	0.00445049	down	8.62007	-8.62007	-3.1077	Unknown	#REF!
CUST_3295_PI426916786	0.0187394	down	8.66363	-8.66363	-3.11497	Unknown	#REF!
CUST_479_PI426916783	0.021678	down	8.80138	-8.80138	-3.13773	Unknown	#REF!
CUST_12315_PI426916786	0.0307871	down	8.85928	-8.85928	-3.14719	Unknown	#REF!
CUST_437_PI426916783	0.0208477	down	9.08671	-9.08671	-3.18376	Unknown	#REF!
CUST_251_PI426916783	0.0274586	down	9.09405	-9.09405	-3.18492	Unknown	#REF!
CUST_3250_PI426916786	0.0257584	down	9.15171	-9.15171	-3.19404	Unknown	#REF!
CUST_158_PI426916783	0.00439795	down	9.22115	-9.22115	-3.20495	Unknown	#REF!
CUST_164_PI426916783	0.00459179	down	9.24903	-9.24903	-3.2093	Unknown	#REF!
CUST_2436_PI426916786	0.0255586	down	9.28306	-9.28306	-3.2146	Unknown	#REF!
CUST_5049_PI426916786	0.00579374	down	9.44373	-9.44373	-3.23936	Unknown	#REF!
CUST_3692_PI426916786	0.0307328	down	9.52742	-9.52742	-3.25209	Unknown	#REF!
CUST_2688_PI426916786	0.0247899	down	9.90213	-9.90213	-3.30774	Unknown	#REF!
CUST_3747_PI426916786	0.0159432	down	9.92926	-9.92926	-3.31169	Unknown	#REF!
CUST_2152_PI426916786	0.0057747	down	10.353	-10.353	-3.37198	Unknown	#REF!
CUST_357_PI426916783	0.0201733	down	10.3539	-10.3539	-3.37211	Unknown	#REF!
CUST_5005_PI426916786	0.0471559	down	10.4023	-10.4023	-3.37883	Unknown	#REF!
CUST_498_PI426916783	0.021843	down	10.4076	-10.4076	-3.37957	Unknown	#REF!
CUST_9251_PI426916786	0.00426044	down	10.458	-10.458	-3.38653	Unknown	#REF!
CUST_220_PI426916783	0.0211115	down	10.5196	-10.5196	-3.39501	Unknown	#REF!
CUST_3509_PI426916786	0.0154737	down	10.6508	-10.6508	-3.41289	Unknown	#REF!
CUST_3807_PI426916786	0.0064848	down	10.7546	-10.7546	-3.42688	Unknown	#REF!
CUST_4125_PI426916786	0.00137528	down	11.0428	-11.0428	-3.46504	Unknown	#REF!
CUST_9825_PI426916786	0.0253217	down	11.0436	-11.0436	-3.46514	Unknown	#REF!
CUST_5865_PI426916786	0.00137304	down	11.045	-11.045	-3.46533	Unknown	#REF!
CUST_10823_PI426916786	0.00113756	down	11.0961	-11.0961	-3.47197	Unknown	#REF!
CUST_355_PI426916783	0.0196188	down	11.1804	-11.1804	-3.4829	Unknown	#REF!
CUST_945_PI426916786	0.0282196	down	11.2353	-11.2353	-3.48997	Unknown	#REF!
CUST_212_PI426916783	0.0263739	down	11.3084	-11.3084	-3.49933	Unknown	#REF!
CUST_1792_PI426916786	0.0146024	down	11.6582	-11.6582	-3.54327	Unknown	#REF!
CUST_356_PI426916783	0.0376716	down	11.704	-11.704	-3.54893	Unknown	#REF!
CUST_1413_PI426916786	0.000981937	down	11.7869	-11.7869	-3.55911	Unknown	#REF!
CUST_1994_PI426916786	0.0390773	down	11.9355	-11.9355	-3.57719	Unknown	#REF!
CUST_2704_PI426916786	0.0385844	down	12.0065	-12.0065	-3.58574	Unknown	#REF!
CUST_11018_PI426916786	0.0145455	down	12.0922	-12.0922	-3.596	Unknown	#REF!
CUST_9183_PI426916786	0.0109727	down	12.17	-12.17	-3.60526	Unknown	#REF!
CUST_9176_PI426916786	0.00861639	down	12.1756	-12.1756	-3.60592	Unknown	#REF!
CUST_3343_PI426916786	0.0133457	down	12.2191	-12.2191	-3.61107	Unknown	#REF!
CUST_1297_PI426916786	0.0365917	down	12.2705	-12.2705	-3.61713	Unknown	#REF!
CUST_598_PI426916783	0.0373749	down	12.2802	-12.2802	-3.61827	Unknown	#REF!
CUST_4013_PI426916786	0.0106996	down	12.2859	-12.2859	-3.61893	Unknown	#REF!
CUST_363_PI426916783	0.0296194	down	12.2862	-12.2862	-3.61897	Unknown	#REF!
CUST_8597_PI426916786	0.00621235	down	12.4297	-12.4297	-3.63572	Unknown	#REF!
CUST_5580_PI426916786	0.00980593	down	12.4472	-12.4472	-3.63775	Unknown	#REF!
CUST_9211_PI426916786	0.042185	down	12.8911	-12.8911	-3.6883	Unknown	#REF!
CUST_2854_PI426916786	0.00589781	down	13.1763	-13.1763	-3.71988	Unknown	#REF!
CUST_11345_PI426916786	0.00937602	down	13.1857	-13.1857	-3.7209	Unknown	#REF!
CUST_213_PI426916783	0.00518843	down	13.3691	-13.3691	-3.74083	Unknown	#REF!
CUST_2913_PI426916786	0.0208662	down	13.4757	-13.4757	-3.75229	Unknown	#REF!
CUST_1758_PI426916786	0.0233718	down	13.58	-13.58	-3.76341	Unknown	#REF!
CUST_362_PI426916783	0.0249253	down	13.8714	-13.8714	-3.79405	Unknown	#REF!
CUST_7951_PI426916786	0.00136469	down	14.0552	-14.0552	-3.81303	Unknown	#REF!
CUST_9499_PI426916786	0.00793549	down	14.0924	-14.0924	-3.81685	Unknown	#REF!
CUST_5307_PI426916786	0.012867	down	14.4778	-14.4778	-3.85577	Unknown	#REF!
CUST_11312_PI426916786	0.0154027	down	14.8337	-14.8337	-3.8908	Unknown	#REF!
CUST_4021_PI426916786	0.00166805	down	14.9375	-14.9375	-3.90087	Unknown	#REF!
CUST_211_PI426916783	0.030671	down	15.2933	-15.2933	-3.93483	Unknown	#REF!
CUST_1839_PI426916786	0.0460132	down	15.6146	-15.6146	-3.96483	Unknown	#REF!
CUST_6184_PI426916786	0.0235365	down	15.7932	-15.7932	-3.98123	Unknown	#REF!
CUST_2426_PI426916786	0.0328721	down	15.8713	-15.8713	-3.98834	Unknown	#REF!
CUST_11099_PI426916786	0.0037438	down	16.037	-16.037	-4.00333	Unknown	#REF!
CUST_2746_PI426916786	0.0273715	down	16.1412	-16.1412	-4.01267	Unknown	#REF!
CUST_8005_PI426916786	0.00475614	down	16.2333	-16.2333	-4.02088	Unknown	#REF!
CUST_162_PI426916783	0.0291454	down	16.7024	-16.7024	-4.06198	Unknown	#REF!
CUST_7527_PI426916786	0.000161165	down	17.5287	-17.5287	-4.13165	Unknown	#REF!
CUST_3110_PI426916786	0.0474537	down	17.9966	-17.9966	-4.16966	Unknown	#REF!
CUST_1443_PI426916786	0.00106348	down	18.5012	-18.5012	-4.20954	Unknown	#REF!
CUST_347_PI426916783	0.0273957	down	18.5268	-18.5268	-4.21154	Unknown	#REF!
CUST_316_PI426916786	0.0407712	down	18.6135	-18.6135	-4.21828	Unknown	#REF!
CUST_2687_PI426916786	0.00927226	down	18.9343	-18.9343	-4.24293	Unknown	#REF!
CUST_160_PI426916783	0.0454923	down	19.4547	-19.4547	-4.28205	Unknown	#REF!
CUST_374_PI426916786	0.0200424	down	19.584	-19.584	-4.2916	Unknown	#REF!
CUST_599_PI426916783	0.0181862	down	19.8083	-19.8083	-4.30803	Unknown	#REF!
CUST_8984_PI426916786	0.00574425	down	19.8124	-19.8124	-4.30833	Unknown	#REF!
CUST_5549_PI426916786	0.00900393	down	20.3488	-20.3488	-4.34687	Unknown	#REF!
CUST_1639_PI426916786	0.0123585	down	20.5954	-20.5954	-4.36425	Unknown	#REF!
CUST_9822_PI426916786	0.0463499	down	20.6799	-20.6799	-4.37016	Unknown	#REF!
CUST_10415_PI426916786	0.00420932	down	22.2796	-22.2796	-4.47765	Unknown	#REF!
CUST_3966_PI426916786	0.00756351	down	22.2999	-22.2999	-4.47896	Unknown	#REF!
CUST_348_PI426916783	0.00132827	down	22.4624	-22.4624	-4.48944	Unknown	#REF!
CUST_11619_PI426916786	0.0110292	down	23.7797	-23.7797	-4.57166	Unknown	#REF!
CUST_346_PI426916783	0.0411779	down	24.4524	-24.4524	-4.6119	Unknown	#REF!
CUST_2269_PI426916786	0.00311583	down	24.5563	-24.5563	-4.61802	Unknown	#REF!
CUST_1836_PI426916786	0.00505833	down	24.972	-24.972	-4.64224	Unknown	#REF!
CUST_8681_PI426916786	0.00337646	down	25.853	-25.853	-4.69226	Unknown	#REF!
CUST_1375_PI426916786	0.00326041	down	26.6822	-26.6822	-4.73781	Unknown	#REF!
CUST_11782_PI426916786	0.000920845	down	27.3525	-27.3525	-4.7736	Unknown	#REF!
CUST_159_PI426916783	0.0239707	down	29.109	-29.109	-4.86339	Unknown	#REF!
CUST_165_PI426916783	0.0217726	down	30.6544	-30.6544	-4.93802	Unknown	#REF!
CUST_3992_PI426916786	0.00894722	down	31.1961	-31.1961	-4.9633	Unknown	#REF!
CUST_475_PI426916786	0.0318635	down	32.0895	-32.0895	-5.00403	Unknown	#REF!
CUST_1503_PI426916786	0.00518213	down	34.2681	-34.2681	-5.09879	Unknown	#REF!
CUST_5617_PI426916786	0.0253301	down	39.2517	-39.2517	-5.29468	Unknown	#REF!
CUST_7029_PI426916786	0.0105142	down	39.9585	-39.9585	-5.32043	Unknown	#REF!
CUST_1900_PI426916786	0.0345572	down	41.3447	-41.3447	-5.36963	Unknown	#REF!
CUST_7080_PI426916786	0.0211726	down	41.6158	-41.6158	-5.37906	Unknown	#REF!
CUST_4998_PI426916786	0.0263752	down	44.7696	-44.7696	-5.48445	Unknown	#REF!
CUST_474_PI426916786	0.0283635	down	46.8707	-46.8707	-5.55061	Unknown	#REF!
CUST_5696_PI426916786	0.0287351	down	50.7204	-50.7204	-5.66449	Unknown	#REF!
CUST_157_PI426916783	0.0051105	down	51.851	-51.851	-5.6963	Unknown	#REF!
CUST_315_PI426916786	0.00562366	down	52.0964	-52.0964	-5.70311	Unknown	#REF!
CUST_10041_PI426916786	0.00556531	down	62.1589	-62.1589	-5.95789	Unknown	#REF!
CUST_5569_PI426916786	0.0298693	down	69.8838	-69.8838	-6.12689	Unknown	#REF!
CUST_11621_PI426916786	0.0060903	down	77.6007	-77.6007	-6.278	Unknown	#REF!
CUST_4103_PI426916786	0.0116672	down	81.2755	-81.2755	-6.34475	Unknown	#REF!
CUST_10039_PI426916786	0.00658225	down	82.4428	-82.4428	-6.36532	Unknown	#REF!
CUST_12311_PI426916786	0.0233888	down	86.6454	-86.6454	-6.43705	Unknown	#REF!
CUST_317_PI426916786	0.0110743	down	94.1628	-94.1628	-6.55708	Unknown	#REF!
CUST_163_PI426916783	0.00946855	down	116.71	-116.71	-6.86678	Unknown	#REF!
CUST_6927_PI426916786	0.0112072	down	123.817	-123.817	-6.95207	Unknown	#REF!
CUST_6782_PI426916786	0.00651445	down	124.445	-124.445	-6.95937	Unknown	#REF!
CUST_3431_PI426916786	0.00148764	down	227.65	-227.65	-7.83068	Unknown	#REF!
CUST_1524_PI426916786	0.0208664	down	314.032	-314.032	-8.29477	Unknown	#REF!
CUST_6935_PI426916786	0.0054166	down	525.83	-525.83	-9.03845	Unknown	#REF!
CUST_9324_PI426916786	0.00882714	down	588.022	-588.022	-9.19973	Unknown	#REF!

## Sheet: Sheet1
ProbeName	p-value	Fold change	Log Fold change	PrimaryAccession	Blast2go description (tblastx)
CUST_10566_PI426916786	0.000994001	26.0857	4.70519	Sf1F01577-3-1	lysozyme
CUST_197_PI426916783	0.00462511	23.872	4.57725	Sf1P01950-5-1-Contig3	glutathione s-transferase
CUST_10570_PI426916786	0.00143987	18.1879	4.1849	Sf1F01577-3-1	lysozyme
CUST_9158_PI426916786	0.0017073	17.359	4.11761	Sf1F07575-3-1	cytochrome oxidase subunit i
CUST_226_PI426916783	0.000207277	16.8883	4.07795	Sf2L01018-5-1-Contig1	glutathione s-transferase
CUST_170_PI426916783	0.000133149	14.6836	3.87614	Sf1F00968-3-1-Contig2	glutathione s-transferase
CUST_167_PI426916783	0.00136681	14.6053	3.86842	Sf1F00968-3-1-Contig1	glutathione s-transferase
CUST_194_PI426916783	0.000397035	14.5267	3.86064	Sf1P01950-5-1-Contig2	pyruvate dehydrogenase
CUST_169_PI426916783	0.00080684	14.4094	3.84894	Sf1F00968-3-1-Contig2	glutathione s-transferase
CUST_198_PI426916783	0.000474965	13.5764	3.76303	Sf1P01950-5-1-Contig3	pyruvate dehydrogenase
CUST_10557_PI426916786	0.00196429	13.5195	3.75697	Sf1H02510-3-1	lysozyme
CUST_209_PI426916783	0.00208273	13.0622	3.70732	Sf2M00801-5-1-Contig1	glutathione s-transferase
CUST_227_PI426916783	0.000158277	12.6275	3.6585	Sf2L01018-5-1-Contig1	glutathione s-transferase
CUST_336_PI426916783	0.00179235	12.2571	3.61555	Sf1F10827-3-1	glutathione s-transferase
CUST_195_PI426916783	0.000462791	12.2267	3.61197	Sf1P01950-5-1-Contig2	pyruvate dehydrogenase
CUST_12816_PI426916786	0.002823	12.1619	3.6043	Sf2M12870-3-1	uridine diphosphate glucosyltransferase
CUST_228_PI426916783	0.000915445	11.2955	3.49768	Sf2L01018-5-1-Contig1	glutathione s-transferase
CUST_190_PI426916783	0.00136316	11.206	3.4862	Sf1P01950-5-1-Contig1	pyruvate dehydrogenase
CUST_9656_PI426916786	0.00830989	10.4264	3.38217	Sf1P26318-5-1	ferric-chelate reductase 1 homolog isoform 1
CUST_12703_PI426916786	0.00359654	10.3398	3.37014	Sf2H08497-3-1	udp-glucosyltransferase
CUST_192_PI426916783	0.0059514	10.1687	3.34606	Sf1P01950-5-1-Contig1	pyruvate dehydrogenase
CUST_11088_PI426916786	0.00582263	9.67521	3.27429	Sf1F00509-5-1	p27k_galme ame: full=27 kda hemolymph protein
CUST_10187_PI426916786	0.00124344	9.18004	3.1985	SF9L03509	immediate early response 3-interacting protein 1
CUST_8948_PI426916786	0.00060591	9.04616	3.17731	Sf2L01305-5-1	copia-like retrotransposable element
CUST_176_PI426916783	0.00893619	8.33979	3.06001	Sf1F00968-3-1-Contig4	glutathione s-transferase
CUST_196_PI426916783	0.000477547	8.21561	3.03837	Sf1P01950-5-1-Contig3	pyruvate dehydrogenase
CUST_11701_PI426916786	0.00022211	7.90553	2.98286	Sf1F01613-3-1	ribosomal protein s11 isoform 1
CUST_191_PI426916783	0.000171242	7.76969	2.95786	Sf1P01950-5-1-Contig1	pyruvate dehydrogenase
CUST_11211_PI426916786	0.00531051	7.60819	2.92755	Sf2H08686-3-1	phosphatidylinositol-glycan biosynthesis class f protein
CUST_175_PI426916783	0.00544718	7.38088	2.88379	Sf1F00968-3-1-Contig4	glutathione s-transferase
CUST_8765_PI426916786	0.00077808	7.17775	2.84353	Sf1P12294-5-1	checkpoint protein
CUST_335_PI426916783	0.000192131	6.88512	2.78348	Sf1F10827-3-1	glutathione s-transferase
CUST_11096_PI426916786	0.00641863	6.72292	2.74909	Sf2H09127-3-1	palmitoyltransferase zdhhc2
CUST_11456_PI426916786	0.00901073	6.43578	2.68611	Sf1P21758-5-1	protein ltv1 homolog
CUST_10563_PI426916786	0.00579053	6.26363	2.647	Sf1F02768-3-1	lysozyme
CUST_8528_PI426916786	0.000594305	6.07026	2.60176	Sf1P07238-5-1	carbonyl reductase
CUST_10266_PI426916786	0.00400574	5.73733	2.52038	Sf1P19974-5-1	intraflagellar transport protein 140 homolog
CUST_8265_PI426916786	0.00949585	5.66429	2.50189	Sf1P14042-5-1	n -(beta-n-acetylglucosaminyl)-l-asparaginase
CUST_11881_PI426916786	0.00423435	5.58539	2.48166	Sf1M05505-5-1	serine protease 31
CUST_9307_PI426916786	0.00705653	5.53199	2.4678	Sf1P23771-5-1	delta -desaturase
CUST_343_PI426916783	0.00852214	5.41648	2.43736	Sf1H04566-5-1	glutathione s-transferase
CUST_173_PI426916783	0.00139617	5.2509	2.39256	Sf1F00968-3-1-Contig5	glutathione s-transferase
CUST_12608_PI426916786	0.00224142	5.2114	2.38167	Sf1P08209-5-1	tubulointerstitial nephritis antigen
CUST_179_PI426916783	0.00305475	5.11864	2.35576	Sf1F00968-3-1-Contig1	glutathione s-transferase
CUST_9173_PI426916786	0.00582739	5.00247	2.32264	Sf1M05191-3-1	cytochrome oxidase subunit ii
CUST_345_PI426916783	0.00773217	4.82352	2.27009	Sf1F00968-3-1-Contig5	glutathione s-transferase
CUST_664_PI426916783	0.00796376	4.81312	2.26697	Sf2H09360-3-1	cytochrome p450
CUST_286_PI426916783	0.00462444	4.70248	2.23342	Sf1F03423-5-1-Contig1	glutathione s-transferase-like
CUST_9899_PI426916786	0.00485362	4.55392	2.18711	Sf1P11327-5-1	gpi transamidase component pig-t
CUST_177_PI426916783	0.00410734	4.49925	2.16968	Sf1F00968-3-1-Contig4	glutathione s-transferase
CUST_9986_PI426916786	0.00384329	4.37918	2.13066	Sf2L01353-5-1	high-mobility group 20a
CUST_9821_PI426916786	0.00660853	4.18593	2.06555	Sf1F00968-3-1-Contig5	glutathione s-transferase
CUST_9278_PI426916786	0.0093733	4.13982	2.04957	Sf2H09264-3-1	ddrgk domain-containing protein 1
CUST_11779_PI426916786	6.87766e-05	3.91899	1.97048	Sf1P22228-5-1	rna-binding protein 45
CUST_12662_PI426916786	0.00621796	3.90814	1.96648	Sf1P07696-5-1	ubiquitin carboxyl-terminal hydrolase 5
CUST_12661_PI426916786	0.00400817	3.86205	1.94937	Sf1P18271-5-1	ubiquitin carboxyl-terminal hydrolase 5
CUST_387_PI426916783	0.00328716	3.82309	1.93474	Sf1F09100-3-1	glutathione s-transferase
CUST_10534_PI426916786	0.00926444	3.82203	1.93434	Sf1P06401-5-1	low quality protein: protein fat-free homolog
CUST_288_PI426916783	0.0022963	3.79992	1.92597	Sf1F03423-5-1-Contig1	glutathione s-transferase-like
CUST_11184_PI426916786	0.0032144	3.74309	1.90423	Sf1P27864-5-1	pescadillo homolog
CUST_11494_PI426916786	0.00975797	3.72381	1.89678	Sf1P01554-5-1	protein trc8-like protein
CUST_12032_PI426916786	0.00314123	3.68125	1.8802	SF9L06192	small nuclear ribonucleoprotein sm d2
CUST_7640_PI426916786	0.000539423	3.64523	1.86601	Sf1P18464-5-1	39s ribosomal protein mitochondrial
CUST_11776_PI426916786	0.0025935	3.50184	1.80811	Sf1F10866-5-1	rna recognition motif protein split ends
CUST_9290_PI426916786	0.00904521	3.45238	1.78759	Sf2L02330-5-1	dead h (asp-glu-ala-asp his) box polypeptide 11
CUST_9304_PI426916786	0.00101378	3.42602	1.77653	Sf1F11015-3-1	defender against cell death 1
CUST_12386_PI426916786	0.00958496	3.41533	1.77203	Sf2H07785-5-1	translin-associated protein
CUST_83_PI426916783	0.00136162	3.24715	1.69917	Sf1P26308-5-1	carboxyl choline esterase cce001a
CUST_338_PI426916783	0.00115008	3.20014	1.67813	Sf1F00968-3-1-Contig1	glutathione s-transferase
CUST_7601_PI426916786	0.00964657	3.1848	1.6712	Sf1P15520-5-1	26s proteasome non-atpase regulatory subunit 14
CUST_10482_PI426916786	0.00784672	3.16548	1.66243	Sf1P23973-5-1	lethal 37cg
CUST_12393_PI426916786	0.000717177	3.05868	1.61291	Sf1M07899-3-1	translocation protein sec63-like protein
CUST_321_PI426916783	0.00415294	2.96815	1.56957	Sf1F06523-5-1	glutathione s-transferase
CUST_11393_PI426916786	0.00174306	2.84686	1.50937	Sf2M05166-5-1	proteasome subunit alpha type
CUST_7955_PI426916786	0.00254896	2.83805	1.5049	Sf1M01323-5-1	af316897_1jh-inducible protein
CUST_9397_PI426916786	0.00763309	2.80573	1.48838	Sf1H05736-5-1	dna-directed rna polymerase ii polypeptide
CUST_9996_PI426916786	0.007795	2.7548	1.46195	SF9L06548	histone deacetylase complex subunit sap18
CUST_320_PI426916783	0.00559696	2.69843	1.43212	Sf1F06523-5-1	glutathione s-transferase
CUST_12675_PI426916786	0.00413926	2.6459	1.40376	Sf1P01324-5-1	ubiquitin-like modifier-activating enzyme 5
CUST_8519_PI426916786	0.00489479	2.58935	1.37259	Sf2L02345-5-1	camp-responsive element-binding protein 3-like protein 4
CUST_10027_PI426916786	0.00449208	2.47164	1.30547	SF9L00130	hydroxymethylglutaryl- lyase
CUST_319_PI426916783	0.00132652	2.46873	1.30377	Sf1F06523-5-1	glutathione s-transferase
CUST_9338_PI426916786	0.00731529	2.44146	1.28774	Sf1P23242-5-1	dipeptidyl-peptidase 3
CUST_450_PI426916783	0.00961059	2.42109	1.27566	Sf2M06919-5-1	glutathione-s-transferase gst
CUST_11380_PI426916786	0.00291897	2.40581	1.26652	Sf2L00259-5-1	protease m50 membrane-bound transcription factor site 2 protease
CUST_13_PI426925815	0.00364502	2.36887	1.2442	SF9L00107-Contig1	histone
CUST_12659_PI426916786	0.00471459	2.27516	1.18597	Sf2H08426-3-1	ubiquitin carboxyl-terminal hydrolase 46
CUST_449_PI426916783	0.000707354	2.20071	1.13797	Sf2M06919-5-1	glutathione-s-transferase gst
CUST_11439_PI426916786	0.00180406	2.17072	1.11817	Sf2L00002-5-1	protein fat-free homolog isoform 2
CUST_10253_PI426916786	0.00255474	2.12237	1.08568	Sf2M13485-3-1	integrator complex subunit 11
CUST_10109_PI426916786	0.00133092	2.11598	1.08133	Sf1P26404-5-1	hypothetical protein Pmar_PMAR009970
CUST_12057_PI426916786	0.000835661	2.10891	1.0765	Sf1H03896-3-1	soluble calcium-activated nucleotidase 1
CUST_8662_PI426916786	0.00810025	-2.01088	-1.00782	Sf2H09566-3-1	cg10324 cg10324-pa
CUST_8820_PI426916786	0.00103836	-2.01489	-1.0107	Sf1M07983-5-1	chymotrypsin precursor
CUST_8821_PI426916786	0.0059136	-2.05575	-1.03966	Sf1M07478-5-1	chymotrypsin precursor
CUST_9573_PI426916786	0.0018772	-2.08856	-1.06251	Sf2L00848-5-1	eukaryotic translation initiation factor 3
CUST_12077_PI426916786	0.00456861	-2.16265	-1.1128	Sf1P02811-5-1	something about silencing protein 10
CUST_10003_PI426916786	0.00220956	-2.16796	-1.11634	Sf1P18904-5-1	histone-lysine n-
CUST_9909_PI426916786	0.000110657	-2.18018	-1.12445	Sf1P20028-5-1	gtp-binding protein
CUST_8679_PI426916786	0.00432594	-2.19173	-1.13207	Sf1H09488-3-1	cg1458 cg1458-pa
CUST_12523_PI426916786	0.00521338	-2.19509	-1.13428	Sf1F07844-5-1	trypsin-like protease
CUST_9295_PI426916786	0.00714749	-2.19559	-1.13461	Sf1M02677-5-1	death-associated lim-only protein
CUST_9273_PI426916786	0.00948124	-2.20776	-1.14258	Sf2L02097-5-1	d-lactate dehydrognease 2
CUST_10530_PI426916786	0.00670948	-2.22296	-1.15248	Sf1F01653-5-1	loss of heterozygosity 12 chromosomal region 1 protein
CUST_9685_PI426916786	0.00732446	-2.22307	-1.15255	Sf1P12036-5-1	flj37770-like protein
CUST_11934_PI426916786	0.00517658	-2.23549	-1.16059	Sf1P15923-5-1	serine threonine-protein kinase rio2 (rio kinase 2)
CUST_10631_PI426916786	0.00367071	-2.27445	-1.18552	Sf2H01432-5-1	membrane associated progesterone receptor
CUST_9297_PI426916786	0.00133525	-2.28598	-1.19281	Sf1H05688-5-1	death-associated lim-only protein
CUST_7781_PI426916786	0.00436847	-2.33869	-1.2257	Sf2H06171-5-1	PREDICTED: hypothetical protein LOC100571047 [Acyrthosiphon pisum]
CUST_8823_PI426916786	0.00301385	-2.35125	-1.23343	Sf1F09149-5-1	chymotrypsin precursor
CUST_11783_PI426916786	0.00175756	-2.37387	-1.24724	Sf2L00502-5-1	rna-binding protein squid
CUST_9292_PI426916786	0.00463449	-2.41666	-1.27301	Sf1P13598-5-1	dead-box atp-dependent rna helicase 57
CUST_9606_PI426916786	0.00560425	-2.44358	-1.289	Sf2H09609-3-1	exosome component 5 isoform cra_a
CUST_9281_PI426916786	0.00228897	-2.51393	-1.32994	Sf1P08655-5-1	dead box atp-dependent rna
CUST_9121_PI426916786	0.00996096	-2.51976	-1.33328	Sf1H01176-3-1	cytochrome c oxidase subunit iii
CUST_8663_PI426916786	0.0034169	-2.67641	-1.4203	Sf1P25352-5-1	cg11123 cg11123-pa
CUST_10148_PI426916786	0.00654892	-2.75843	-1.46385	Sf2L01775-5-1	hypothetical protein TcasGA2_TC009812 [Tribolium castaneum]
CUST_10490_PI426916786	0.00798552	-2.78055	-1.47537	Sf1P25035-5-1	lethal neo43
CUST_12765_PI426916786	0.00140629	-2.78477	-1.47756	Sf1M00996-3-1	unknown [Picea sitchensis]
CUST_11016_PI426916786	0.00197868	-2.80404	-1.48751	Sf1P07048-5-1	nucleolar protein 14-like protein
CUST_10747_PI426916786	0.00816418	-2.82186	-1.49665	SF9L01198	mitochondrial ribosomal protein l41
CUST_9928_PI426916786	0.00631029	-2.82317	-1.49731	Sf1P00380-5-1	hairy cell leukemia
CUST_539_PI426916783	0.00298437	-2.89541	-1.53377	Sf1P06965-5-1-Contig1	cytochrome p450
CUST_9296_PI426916786	0.0012436	-2.90964	-1.54084	Sf2M06098-5-1	death-associated lim-only protein
CUST_10399_PI426916786	0.000929869	-2.93494	-1.55333	Sf1P14351-5-1	isoform e
CUST_8944_PI426916786	0.00621392	-3.04182	-1.60494	Sf1P18676-5-1	copia protein
CUST_11604_PI426916786	5.64273e-05	-3.07102	-1.61872	SF9L09607	reverse transcriptase
CUST_11640_PI426916786	1.24045e-05	-3.10138	-1.63291	Sf1P05502-5-1	ribonuclease p protein subunit p40
CUST_9286_PI426916786	0.00217325	-3.12708	-1.64482	Sf1P00491-5-1	dead box atp-dependent rna helicase
CUST_8550_PI426916786	0.00669761	-3.19997	-1.67806	Sf1P05571-5-1	carboxyl cholinesterase 2
CUST_10176_PI426916786	0.00194437	-3.28177	-1.71448	Sf2M07497-3-1	hypothetical protein [Thermobia domestica]
CUST_12020_PI426916786	0.00350489	-3.40236	-1.76654	Sf2H09266-3-1	sjchgc03664 protein
CUST_9000_PI426916786	0.00111041	-3.45188	-1.78738	Sf2H04741-5-1	cuticular protein rr-3 motif 148
CUST_9601_PI426916786	0.00203088	-3.4677	-1.79398	Sf1P23629-5-1	exosome complex exonuclease rrp43
CUST_7609_PI426916786	0.00592774	-3.49253	-1.80427	Sf1P10588-5-1	28s ribosomal protein s5
CUST_484_PI426916783	0.00553268	-3.50039	-1.80751	Sf1P04717-5-1-Contig1	cytochrome p450
CUST_7966_PI426916786	0.00123015	-3.50791	-1.81061	Sf1P12374-5-1	agap001049- partial
CUST_11311_PI426916786	0.00744101	-3.51512	-1.81358	Sf1P16109-5-1	probable atp-dependent rna helicase kurz
CUST_7893_PI426916786	0.00935194	-3.61756	-1.85502	Sf2H07085-5-1	activated c kinase 1 receptor
CUST_11226_PI426916786	0.00743441	-3.65724	-1.87075	Sf1P02585-5-1	phospholipid scramblase 2
CUST_9993_PI426916786	0.00215163	-3.68346	-1.88106	Sf1P01867-5-1	histone acetyltransferase
CUST_9422_PI426916786	0.0075008	-3.68883	-1.88316	Sf1P01422-5-1	domain protein
CUST_10361_PI426916786	0.00419615	-3.69022	-1.88371	Sf1M01795-3-1	isoform b
CUST_8158_PI426916786	0.00139415	-3.69578	-1.88588	Sf2M09032-3-1	antennal esterase cxe18
CUST_9662_PI426916786	0.00380388	-3.71223	-1.89229	Sf1P22881-5-1	fibronectin-binding a domain protein
CUST_8683_PI426916786	0.00529519	-3.71366	-1.89284	Sf2H06843-5-1	cg15561 cg15561-pa
CUST_9769_PI426916786	0.00879093	-3.74434	-1.90471	SF9L00013	glucosamine-6-phosphate n-acetyltransferase
CUST_7771_PI426916786	0.00460388	-3.91228	-1.96801	Sf1P10691-5-1	Nesprin-1, putative [Pediculus humanus corporis]
CUST_8263_PI426916786	0.00462624	-3.97933	-1.99253	Sf2H08046-5-1	aspartyl beta-
CUST_7985_PI426916786	0.00421607	-4.06507	-2.02328	Sf1P25522-5-1	alcohol dehydrogenase
CUST_7770_PI426916786	0.00317214	-4.19529	-2.06877	Sf1P16987-5-1	Nesprin-1 [Harpegnathos saltator]
CUST_12025_PI426916786	0.00388477	-4.22836	-2.0801	Sf1P20485-5-1	small heat shock protein
CUST_12441_PI426916786	0.00671889	-4.35221	-2.12175	Sf1P26916-5-1	trehalase 1a precursor
CUST_7803_PI426916786	0.000973393	-4.37147	-2.12812	Sf1H01336-5-1	PREDICTED: hypothetical protein LOC726321 [Apis mellifera]
CUST_8369_PI426916786	0.00803052	-4.41717	-2.14312	Sf2L01913-5-1	bag domain-containing protein samui
CUST_9001_PI426916786	0.00958071	-4.42789	-2.14662	Sf1P28463-5-1	cuticular protein rr-3 motif 148
CUST_8266_PI426916786	0.0028859	-4.62063	-2.20809	Sf1M03736-3-1	astacin [Spodoptera frugiperda]
CUST_8474_PI426916786	0.00712201	-4.72124	-2.23917	Sf1H00339-5-1	c1a cysteine protease precursor
CUST_7802_PI426916786	0.00376494	-4.79541	-2.26165	Sf1P18401-5-1	PREDICTED: hypothetical protein LOC725148 [Apis mellifera]
CUST_9872_PI426916786	0.00543618	-4.85549	-2.27962	Sf1F05191-3-1	glycoside hydrolases
CUST_12483_PI426916786	0.00488878	-4.93535	-2.30315	Sf1F05790-3-1	troponin c 25d
CUST_11261_PI426916786	0.00623176	-5.16969	-2.37008	Sf1P10847-5-1	pneumococcal surface protein c
CUST_10237_PI426916786	0.00926641	-5.37049	-2.42505	Sf1F08122-3-1	insect intestinal lipase 8
CUST_8741_PI426916786	0.00649653	-5.76338	-2.52691	Sf1P25814-5-1	cg7781 cg7781-pa
CUST_11870_PI426916786	0.00813096	-5.88237	-2.5564	Sf2H08797-3-1	serine protease
CUST_8485_PI426916786	0.00382726	-6.2093	-2.63443	Sf1H02815-5-1	c1a cysteine protease precursor
CUST_718_PI426916783	0.00134789	-6.3091	-2.65743	Sf1P07158-5-1	cytochrome p450 301b1
CUST_9310_PI426916786	0.00670118	-6.61296	-2.7253	Sf1P03996-5-1	dentin sialophosphoprotein precursor
CUST_7695_PI426916786	0.004048	-6.64367	-2.73198	Sf1P11953-5-1	GA14925 [Drosophila pseudoobscura pseudoobscura]
CUST_436_PI426916783	0.00580862	-6.68753	-2.74147	Sf2M05126-5-1	glutathione s-transferase s3 protein
CUST_438_PI426916783	0.00585555	-6.78626	-2.76262	Sf2M05126-5-1	glutathione s-transferase s3 protein
CUST_8472_PI426916786	0.00782614	-7.0941	-2.82662	Sf1H01846-5-1	c1a cysteine protease precursor
CUST_10404_PI426916786	0.00828816	-7.14588	-2.83711	Sf2L01850-5-1	isoform l
CUST_9852_PI426916786	0.00325104	-7.1484	-2.83762	Sf2M05126-5-1	glutathione s-transferase s3 protein
CUST_479_PI426916783	0.00716873	-7.2456	-2.85711	Sf1P19319-5-1-Contig1	cytochrome p450
CUST_9164_PI426916786	0.00920123	-7.49371	-2.90568	Sf2M12301-3-1	cytochrome oxidase subunit ii
CUST_9251_PI426916786	0.00833059	-7.68146	-2.94138	Sf1P07158-5-1	cytochrome p450 301b1
CUST_437_PI426916783	0.0054924	-7.69524	-2.94397	Sf2M05126-5-1	glutathione s-transferase s3 protein
CUST_8992_PI426916786	0.00486861	-7.72994	-2.95046	Sf1P10537-5-1	cuticular protein isoform a
CUST_12482_PI426916786	0.0011629	-7.88179	-2.97852	Sf1F05886-5-1	troponin c 25d
CUST_11017_PI426916786	0.00715983	-7.95311	-2.99152	Sf1P09653-5-1	nucleolar protein family a member 2
CUST_8478_PI426916786	0.00622543	-8.03384	-3.00609	Sf1H02408-5-1	c1a cysteine protease precursor
CUST_12472_PI426916786	0.00198084	-8.44657	-3.07837	Sf1P19358-5-1	trna-dihydrouridine synthase 3-like
CUST_158_PI426916783	0.000233135	-9.13909	-3.19205	SF9L01116-Contig3	glutathione s-transferase
CUST_8597_PI426916786	0.00687933	-9.19546	-3.20092	Sf1H09140-5-1	cathepsin l like protein
CUST_164_PI426916783	0.000257786	-9.50657	-3.24892	SF9L01116-Contig1	glutathione s-transferase
CUST_10823_PI426916786	0.00061824	-9.66806	-3.27323	Sf1P09910-5-1	mutant cadherin
CUST_9047_PI426916786	0.00304638	-9.69289	-3.27693	Sf1H02992-5-1	cytochrome b
CUST_11018_PI426916786	0.00429483	-9.92226	-3.31067	Sf2H00997-5-1	nucleolar protein family a member 2
CUST_251_PI426916783	0.00378172	-9.9888	-3.32031	Sf2M04418-3-1-Contig1	glutathione s-transferase
CUST_11345_PI426916786	0.00562563	-10.071	-3.33213	Sf1P12431-5-1	projectin long variant
CUST_12315_PI426916786	0.00562915	-10.6001	-3.40601	Sf1P03500-5-1	tpa: cuticle protein
CUST_9825_PI426916786	0.00327262	-10.8384	-3.43809	Sf2M10897-5-1	glutathione s-transferase
CUST_356_PI426916783	0.00678459	-10.8443	-3.43886	Sf2M10897-5-1	glutathione s-transferase
CUST_357_PI426916783	0.00253071	-11.4469	-3.51689	Sf2M10897-5-1	glutathione s-transferase
CUST_498_PI426916783	0.00303837	-11.8005	-3.56077	Sf2M00205-5-1-Contig1	cytochrome p450
CUST_355_PI426916783	0.00218023	-11.8231	-3.56353	Sf2M10897-5-1	glutathione s-transferase
CUST_11099_PI426916786	0.00463923	-11.8775	-3.57016	Sf1F02774-3-1	pancreatic lipase 1
CUST_9183_PI426916786	0.000895976	-12.4474	-3.63777	Sf2M07672-3-1	cytochrome oxidase subunit ii
CUST_598_PI426916783	0.00557402	-12.798	-3.67785	Sf1P06425-5-1	cytochrome p450
CUST_211_PI426916783	0.00502596	-14.0808	-3.81566	Sf1P20526-5-1-Contig1	glutathione s-transferase
CUST_9499_PI426916786	0.000551806	-14.1267	-3.82035	Sf1P15645-5-1	elegans protein confirmed by transcript evidence
CUST_347_PI426916783	0.00876187	-14.2986	-3.8378	Sf2H05310-5-1	glutathione s-transferase
CUST_8005_PI426916786	0.000402198	-15.0961	-3.9161	Sf2M06639-5-1	aldehyde dehydrogenase
CUST_362_PI426916783	0.00342421	-15.7171	-3.97426	Sf1P27253-5-1	glutathione s-transferase
CUST_162_PI426916783	0.0042164	-15.9705	-3.99734	SF9L01116-Contig2	glutathione s-transferase
CUST_8984_PI426916786	0.000707033	-17.6603	-4.14244	Sf1P23700-5-1	cuticular protein
CUST_348_PI426916783	0.00101839	-18.1879	-4.18491	Sf2H05310-5-1	glutathione s-transferase
CUST_8997_PI426916786	0.00945277	-18.2933	-4.19325	Sf1P18418-5-1	cuticular protein rr-1 motif 40
CUST_11782_PI426916786	0.00531857	-18.4581	-4.20619	Sf1H08950-5-1	rna-binding protein nob1
CUST_9822_PI426916786	0.00847324	-19.6435	-4.29598	Sf2H05310-5-1	glutathione s-transferase
CUST_10415_PI426916786	0.000389166	-20.3328	-4.34574	Sf1P03174-5-1	juvenile hormone binding protein
CUST_11619_PI426916786	0.00143421	-21.0653	-4.3968	Sf1P22862-5-1	reverse transcriptase
CUST_599_PI426916783	0.00197856	-21.3916	-4.41898	Sf1P06425-5-1	cytochrome p450
CUST_346_PI426916783	0.00648981	-25.264	-4.65901	Sf2H05310-5-1	glutathione s-transferase
CUST_159_PI426916783	0.00289152	-29.5953	-4.8873	SF9L01116-Contig3	glutathione s-transferase
CUST_165_PI426916783	0.00306429	-37.0159	-5.21007	SF9L01116-Contig1	glutathione s-transferase
CUST_10041_PI426916786	0.00109591	-49.7714	-5.63725	Sf2H04129-5-1	hypothetical protein 28 [Lonomia obliqua]
CUST_157_PI426916783	0.00030083	-54.5043	-5.7683	SF9L01116-Contig1	glutathione s-transferase
CUST_10039_PI426916786	0.0015804	-62.6807	-5.96995	Sf1P25698-5-1	hypothetical protein 28 [Lonomia obliqua]
CUST_11621_PI426916786	0.000498423	-70.3765	-6.13702	Sf1P20558-5-1	reverse transcriptase
CUST_163_PI426916783	0.00103592	-100.739	-6.65448	SF9L01116-Contig3	glutathione s-transferase
CUST_12311_PI426916786	0.00298184	-102.746	-6.68294	Sf1P28597-5-1	tpa: cuticle protein
CUST_9324_PI426916786	0.00331468	-346.023	-8.43472	Sf2H03719-5-1	diapausin precursor
